# Supplementary material for: Transcriptional and cytokine signatures of Mycobacterium abscessus complex pulmonary disease during disease progression and treatment
Source: PLoS Negl Trop Dis. 2025 Mar 31;19(3):e0012943. doi: 10.1371/journal.pntd.0012943 (PMC11981118; doi:10.1371/journal.pntd.0012943)
Supplement: S1 Table — (XLSX) [file pntd.0012943.s001.xlsx]

## Sheet: Sheet1
	Early intensive (N=4)	Continuation (N=4)	Post-treatment (N=7)	Watchful waiting (N=7)	Healthy controls (N=8)	P value
Sex (%)
Female	2 (50)	1 (25)	6 (85.7)	6 (85.7)	2 (25)	0.0403
Male	2 (50)	3 (75)	1 (14.3)	1 (14.3)	6 (75)
Age Mean (SD) (Yrs)	66.5 (12.37)	64.5 (11.73)	68.14 (6.49)	66.43 (10.83)	63.63 (11.58)	ns
Ethnicity (%)
Chinese	3 (75)	4 (100)	6 (85.7)	6 (85.7)	6 (75)
Malay	1 (25)	0	1 (14.3)	1 (14.3)	1 (12.5)	ns
Indian	0	0			1 (12.5)
Past TB Present (%)	1 (25)	1 (25)	1 (14.3)	0 (0)	0 (0)	ns
GERD Present (%)	0 (0)	0 (0)	3 (42.9)	0 (0)	0 (0)	0.03
Diabetes Mellitus Present (%)	0 (0)	0 (0)	1 (14.3)	0 (0)	1 (12.5)	ns
Albumin Mean (SD) (G/L)	35.3 (4.5)	37.3 (2.5)	40.6 (2.6)	39.3 (3.4)	No data	ns
Total leucocyte count Mean (SD) (x 109/L)	6.2 (0.9)	8.6 (1.7)	5.9 (1.9)	7.9 (3.4)	No data	ns
BMI Mean (SD) (kg/m2)	15.8 (2.5)	16.9 (0.5)	22.7 (1.98)	21.3 (3.1)	23.8 (2.8)	0.0007
Chest Imaging Abnormality
Nodular-bronchiectactic Present (%)	4 (100)	4 (100)	7 (100)	7 (100)	No data	ns
Consolidation Present (%)	1 (25)	3 (75)	2 (28.6)	1 (14.3)		ns
Fibrocavitatory Present (%)	1 (25)	1 (25)	2 (28.6)	2 (28.6)		ns
Bilateral Present (%)	3 (75)	4 (100)	6 (85.7)	6 (85.7)		ns
Unilobar Present (%)	1 (25)	0 (0)	1 (14.3)	0 (0)		ns
