# Supplementary material for: Transcriptional and cytokine signatures of Mycobacterium abscessus complex pulmonary disease during disease progression and treatment
Source: PLoS Negl Trop Dis. 2025 Mar 31;19(3):e0012943. doi: 10.1371/journal.pntd.0012943 (PMC11981118; doi:10.1371/journal.pntd.0012943)
Supplement: S2 Table — (XLSX) [file pntd.0012943.s002.xlsx]

## Sheet: Sheet1
Subject no.	Days since first positive sputum MABC culture	Macrolide-resistance (constitutional and inducible)	Total number of treatment cycles	Days since Day 1 of most recent treatment cycle	Current antibiotics
Patients on early intensive phase treatment
1	4016	Not present	6	2	Eravacycline, amikacin (I.V.), azithromycin
2	2150	Present	2	6	Cefoxitin, amikacin (I.V.), azithromycin
3	3061	Present	3	4	Eravacycline, amikacin (I.V.), linezolid
4	5157	Present	6	25	Eravacycline, amikacin (I.V.), cefoxitin
Patients on continuation phase treatment
1	3910	Not present	2	340	Clarithromycin
2	2931	Present	3	195	Amikacin (neb), moxifloxacin, clofazimine
3	844	Not present	1	250	Doxycycline, azithromycin
4	2151	Present	1	210	Clofazimine, clarithromycin
Patients who are post-treatment
1	4018	Not present	4	1287
2	3644	Not present	3	443
3	5835	Not present	2	2088
4	609	Present	1	530
5	1968	Not present	1	500
6	590	Not present	1	460
7	2630	Not present	1	2410
Patients on watchful waiting
1	4175	Not present	0
2	4791	Not present	0
3	1803	Not present	0
4	804	Not present	0
5	367	Not present	0
6	1647	Not present	0
7	65	Not present	0
