# Supplementary material for: Transcriptional and cytokine signatures of Mycobacterium abscessus complex pulmonary disease during disease progression and treatment
Source: PLoS Negl Trop Dis. 2025 Mar 31;19(3):e0012943. doi: 10.1371/journal.pntd.0012943 (PMC11981118; doi:10.1371/journal.pntd.0012943)
Supplement: S1 Data — Data provided include plasma concentration of proteins in pg/ml. (XLSX) [file pntd.0012943.s008.xlsx]

## Sheet: NTM.Olink.clean
Subject_No	Group	CCL8	CXCL12	OLR1	IL27	CXCL9	TGFA	IL1B	IL6	TNFSF12	CCL11	HGF	FLT3LG	IL17F	IL7	IL18	CCL13	TNFSF10	CXCL10	IFNG	IL10	CCL19	TNF	IL15	CCL3	CXCL8	MMP12	CSF3	VEGFA	IL17C	EGF	CCL2	IL17A	OSM	CSF1	CCL4	CXCL11	LTA	CCL7	MMP1
NTM001	Continuation	23.6244	148.118	51.4674	13.8367	127.008	5.45026	0.10306	5.09326	330.404	195.71	296.107	79.3576	4.3415	0.19687	416.617	58.36	253.236	182.708	0.13851	7.18303	69.5872	18.3989	12.0508	6.8129	5.24443	311.2	126.674	264.707	18.2745	11.6518	284.3	0.80154	0.92381	141.815	52.0304	61.5628	3.19197	0.56909	764.394
NTM003	Continuation	7.33522	253.724	75.1173	10.5955	458.762	10.869	0.35899	54.1861	505.671	310.659	480.788	186.703	1.71271	0.8432	480.865	67.6725	204.498	289.55	0.41418	4.35004	230.603	32.7738	19.0234	15.2487	8.4031	665.346	208.123	653.251	50.93	3.86781	268.58	4.65557	4.14201	202.665	85.256	150.958	5.95283	0.59157	2107.72
NTM004	PostTreatment	30.6455	143.902	48.0224	6.90411	84.1301	4.73383	0.10632	4.10723	421.46	129.179	289.107	71.1045	0.89058	1.43747	281.665	118.902	494.735	137.026	0.28907	6.23131	86.3142	17.7021	7.22648	6.44231	8.4288	384.441	240.286	257.078	17.8708	29.8593	544.772	0.61375	3.16174	106.832	98.2265	131.482	5.51727	0.62656	1359.11
NTM006	Intensive	20.8831	250.342	84.5096	10.9698	86.88	5.47351	1.1365	34.1264	270.642	97.9202	536.466	94.295	6.64347	2.84042	276.023	70.9934	164.899	232.867	3.27864	5.91629	149.014	26.4808	17.0711	3.43438	21.2647	298.099	203.294	809.8	30.2416	11.9612	269.892	5.30056	8.59606	135.595	32.1314	173.859	6.17308	2.36339	4264.53
NTM007	PostTreatment	8.29941	160.857	58.0685	5.99865	49.6756	2.61854	NA	0.99232	451.798	266.436	185.076	113.766	0.24213	1.52593	122.108	166.047	261.258	66.4656	0.17146	2.23932	845.471	14.3303	9.77246	2.69085	14.0861	132.436	55.3191	326.208	4.99353	18.9551	1164.81	0.94415	1.70131	78.5536	56.2298	789.762	4.43499	0.34851	1861.46
NTM008	Continuation	60.899	186.231	52.1606	37.2881	49.8799	3.61081	0.14505	1.35917	511.425	132.925	228.603	77.2259	0.92671	1.03271	158.304	50.1501	305.276	274.844	3.99707	4.42395	49.7082	18.0851	13.0932	9.11674	5.00931	116.737	58.9015	260.191	13.4638	46.09	355.73	0.47211	1.55021	102.878	150.869	177.184	4.74892	0.31563	1048.37
NTM009	WatchfulWaiting	7.23667	167.439	56.5111	5.34098	58.9338	14.0338	0.03183	2.09986	436.036	110.942	257.788	133.095	0.19007	0.93479	293.414	51.4382	303.598	77.5726	0.51748	5.64604	59.6622	15.9432	11.9566	3.43519	3.14818	251.005	89.664	210.212	13.7529	33.9693	314.613	0.3398	1.76764	113.061	54.6345	51.2146	4.89356	0.23247	551.899
NTM011	Healthy	19.404	145.94	49.0393	2.41432	29.6958	3.36306	0.10325	1.02835	397.672	94.1399	188.253	150.489	0.20025	0.61234	181.537	54.919	288.761	55.1936	0.05422	2.79669	56.5716	10.7892	10.074	3.02549	2.84723	177.646	48.8696	167.884	21.2732	19.6269	223.897	0.20358	1.9913	101.751	51.5926	26.2235	7.14898	0.21874	420.909
NTM012	PostTreatment	12.4687	200.242	34.2077	9.21017	95.9348	5.47373	0.07156	3.9693	494.035	163.992	246.091	93.1508	0.29223	0.4936	296.801	40.7656	460.451	246.521	0.2218	5.11925	79.1824	21.1853	10.4882	6.29928	5.95187	290.913	47.501	235.307	10.0535	23.7642	323.776	0.20822	0.95777	132.402	85.9321	107.589	8.79161	1.10576	481.699
NTM013	Healthy	30.8149	159.978	46.4711	7.1277	29.1498	2.33484	0.12382	0.93484	333.432	83.6343	194.209	53.1615	0.16434	1.83137	135.809	53.2508	274.12	48.8673	0.08606	3.76372	196.447	10.5141	6.40964	4.81676	4.67321	322.554	37.5806	279.088	22.6407	112.342	208.894	2.12509	1.09689	53.6294	91.4476	60.7808	2.44276	0.24432	1113.81
NTM014	WatchfulWaiting	18.6751	180.563	41.2291	4.92834	61.6626	3.84019	0.42281	8.71566	355.413	105.152	192.543	168.067	0.25794	1.8607	215.339	74.8117	254.501	103.443	0.42966	2.3691	72.7915	14.4346	8.55106	5.36476	6.98798	519.496	101.262	265.041	16.112	89.2131	256.685	0.09061	1.31129	94.807	61.7897	98.3258	5.09497	0.86782	1030.6
NTM015	Intensive	13.4719	82.5167	65.7566	3.27903	182.009	5.80105	0.52341	15.5926	220.942	42.2789	405.762	67.3989	4.62788	0.27982	1709.5	24.3136	142.239	179.605	1.50556	1.59488	67.4733	16.0332	8.31778	7.12847	6.07801	411.697	84.2124	232.386	37.7954	4.93153	166.393	0.89357	3.8313	87.9985	38.6698	32.3941	3.00088	0.34478	782.159
NTM016	WatchfulWaiting	42.8329	154.623	41.4553	18.5312	60.0264	4.13937	0.05553	2.8535	406.248	101.459	234.309	107.46	0.7144	0.25497	231.349	40.06	478.876	234.214	3.15894	6.52783	77.5372	17.2615	14.3651	4.89977	4.32776	247.658	58.4543	179.393	18.1865	7.74336	348.124	0.21191	1.57319	103.337	94.07	51.6251	6.18932	0.58138	392.74
NTM017	Healthy	24.4855	100.097	30.7764	6.72484	87.8721	4.39193	0.05078	1.24186	365.775	124.973	182.344	116.269	6.28135	0.21369	180.893	71.4599	247.543	65.1608	0.13699	4.43923	44.0434	11.5116	9.54636	3.51843	3.8629	200.783	65.8814	164.755	46.7575	3.88655	353.468	0.44878	1.77049	85.9036	46.175	35.5707	3.25472	0.3408	689.663
NTM018	Intensive	32.6701	178.287	141.065	35.8571	313.482	10.1926	0.57539	50.6306	309.786	93.6518	1139.81	81.5164	4.54156	0.72096	1293.48	45.0712	176.255	398.178	2.28586	3.74778	140.11	26.6633	21.3014	15.5712	7.96321	265.032	42.4133	294.134	30.2911	5.49207	252.751	2.338	4.84776	138.22	75.0643	147.329	7.59959	1.46076	771.679
NTM019	WatchfulWaiting	22.5724	132.578	26.6946	3.35564	175.518	2.68821	0.0855	15.3611	300.33	72.2984	163.459	64.7048	0.33012	0.46392	176.739	26.51	340.235	150.393	0.61577	5.01165	125.663	14.9036	7.46965	2.99429	2.96104	141.674	110.011	159.584	9.69295	9.81223	141.753	0.32578	1.07016	105.987	19.4617	98.0473	8.87926	0.42122	312.627
NTM020	Healthy	5.82609	92.3009	56.641	6.64031	28.0811	3.49861	NA	0.78371	536.886	52.7698	165.189	112.087	1.52696	1.77175	133.117	19.248	348.392	48.7114	0.08328	4.6731	47.625	10.5434	9.97333	3.20057	4.00722	120.042	52.2527	155.449	14.691	5.51011	250.548	0.12977	0.66856	101.096	34.8292	20.3394	4.99426	0.2855	361.307
NTM021	WatchfulWaiting	7.64548	210.067	79.5516	2.07455	83.9543	6.63756	0.59301	19.3857	344.306	162.949	516.045	107.132	1.00807	1.06706	189.75	104.906	257.975	301.137	0.05673	4.67513	143.855	14.3392	9.35972	5.72167	5.81743	1454.24	329.326	421.747	12.5514	31.2734	353.695	2.15737	10.0954	128.945	47.3268	70.2576	3.70464	1.3369	2318.55
NTM022	PostTreatment	17.511	91.8459	43.6329	22.7995	375.62	4.13034	0.009	2.78863	246.668	99.8773	271.028	84.5166	2.10038	0.7245	310.648	66.3726	303.301	334.015	0.43461	4.29652	69.1176	32.4067	13.3382	8.21058	11.6639	266.975	92.9567	185.794	52.0932	2.04609	330.761	0.52372	1.30412	135.811	59.4021	318.272	4.73736	0.44585	898.03
NTM023	Healthy	41.0428	123.645	72.067	10.6332	104.74	3.7466	0.02345	1.0796	340.236	102.473	206.403	104.048	0.67654	0.96667	214.995	56.8856	318.333	167.014	0.14272	3.90904	67.1398	12.923	11.811	5.47464	4.78381	186.894	59.1365	217.948	10.2092	40.426	292.143	0.38723	1.7461	99.3987	46.3204	66.4701	6.37849	0.31004	1645.91
NTM024	PostTreatment	29.8557	209.316	60.344	6.53556	41.5262	8.81582	0.51027	39.0391	425.881	115.29	480.885	145.366	3.09815	3.75102	117.555	104.463	347.143	63.5626	0.04894	4.55787	103.346	20.5662	14.5181	6.29366	6.52432	375.189	290.426	1521.51	18.8202	63.3881	282.478	4.1456	6.95202	152	83.348	60.9367	4.59344	0.6857	3898.97
NTM025	PostTreatment	18.6683	72.7337	42.5393	3.29166	39.4158	2.85696	0.02245	4.95488	260.252	58.0709	204.552	64.6881	1.1994	0.37684	148.265	41.5347	257.077	42.5805	0.12854	1.58808	50.6536	12.3993	4.67255	2.56231	1.90134	257.407	48.9341	142.908	27.8545	2.84093	137.587	0.5735	1.17777	74.3487	24.2032	14.0424	3.25228	0.46304	184.474
NTM027	PostTreatment	19.4868	118.843	53.8758	9.62111	76.7584	4.45474	0.24116	8.36949	348.776	89.2621	233.816	68.2093	0.15838	0.37121	223.999	41.3731	361.17	115.82	0.1698	4.16984	100.364	16.6423	7.78154	4.21958	3.01139	284.185	138.72	216.535	11.301	4.63058	225.678	1.27549	2.40293	97.394	53.0154	51.1302	6.66802	0.38265	548.707
NTM028	WatchfulWaiting	49.6468	214.767	46.6671	14.6598	147.22	5.4081	0.04381	3.13184	406.54	152.939	258.137	185.138	2.10603	0.49995	303.044	76.0347	424.243	192.627	1.27936	7.03906	203.769	27.4833	15.0393	22.6117	5.06507	251.143	94.3194	304.359	19.1204	3.82427	407.28	0.73834	1.20125	148.948	137.184	77.246	5.20661	1.16391	332.265
NTM030	Continuation	21.4551	175.457	54.634	7.99932	220.74	5.58075	1.91894	31.827	279.664	186.074	385.868	117.603	2.39088	0.7086	425.824	34.589	297.488	314.812	3.40089	4.85771	142.132	19.0638	14.3794	10.8579	9.62682	385.932	147.077	377.375	40.8784	7.94796	465.533	0.34922	7.8481	155.612	65.2328	74.5773	4.05754	1.42277	2905.99
NTM031	Healthy	32.4287	76.8535	63.4813	2.57567	80.0186	3.97768	0.00743	1.44619	245.596	175.792	196.083	100.875	0.18918	0.40186	232.01	104.158	260.405	133.684	0.17296	5.81244	86.7174	13.4442	7.6457	5.09925	5.90615	177.973	46.639	200.574	15.9668	11.3877	320.202	0.31835	1.40465	92.8262	39.6254	36.145	4.10411	0.47977	3228.47
NTM032	Healthy	17.5094	107.621	36.7852	4.52805	43.5426	4.32672	NA	1.6013	283.595	54.8328	213.532	105.155	0.13722	0.38679	136.374	62.2807	263.22	60.0656	0.13571	2.56779	69.5966	10.5358	8.98118	4.95549	1.71265	140.93	72.0644	264.077	9.80905	7.13543	208.522	0.14223	1.41676	85.0648	37.0601	24.8637	4.82968	0.70696	259.49
NTM033	Healthy	17.1896	98.3642	39.5902	5.68395	77.8838	4.22547	0.02061	4.92721	363.78	56.0899	275.063	175.169	0.30047	0.4045	235.254	64.6611	381.627	148.177	0.37673	3.71163	1000	17.1242	11.0219	5.74595	5.70132	237.063	114.985	205.979	11.3872	2.85256	300.081	0.47215	1.32649	120.689	37.8175	37.9705	9.19008	0.92614	505.854
