# Supplementary material for: Transcriptional and cytokine signatures of Mycobacterium abscessus complex pulmonary disease during disease progression and treatment
Source: PLoS Negl Trop Dis. 2025 Mar 31;19(3):e0012943. doi: 10.1371/journal.pntd.0012943 (PMC11981118; doi:10.1371/journal.pntd.0012943)
Supplement: S2 Data — Comprises subject number and their respective treatment/patient group used for RNA-sequencing analysis. (CSV) [file pntd.0012943.s009.csv]

Subject_No	Group
NTM001	Continuation
NTM004	PostTreatment
NTM006	Intensive
NTM007	PostTreatment
NTM008	Continuation
NTM009	WatchfulWaiting
NTM010	WatchfulWaiting
NTM011	Healthy
NTM012	PostTreatment
NTM013	Healthy
NTM014	WatchfulWaiting
NTM015	Intensive
NTM016	WatchfulWaiting
NTM018	Intensive
NTM019	WatchfulWaiting
NTM020	Healthy
NTM021	WatchfulWaiting
NTM022	PostTreatment
NTM023	Healthy
NTM024	PostTreatment
NTM025	PostTreatment
NTM027	PostTreatment
NTM028	WatchfulWaiting
NTM029	Intensive
NTM030	Continuation
NTM031	Healthy
NTM032	Healthy
NTM033	Healthy
