# Supplementary material for: Transcriptional and cytokine signatures of Mycobacterium abscessus complex pulmonary disease during disease progression and treatment
Source: PLoS Negl Trop Dis. 2025 Mar 31;19(3):e0012943. doi: 10.1371/journal.pntd.0012943 (PMC11981118; doi:10.1371/journal.pntd.0012943)
Supplement: S3 Data — Data provided depict raw counts of gene expression data that was used as input for DESEq2 analysis. (CSV) [file pntd.0012943.s010.csv]

GeneSymbol	NTM001	NTM004	NTM006	NTM007	NTM008	NTM009	NTM010	NTM011	NTM012	NTM013	NTM014	NTM015	NTM016	NTM018	NTM019	NTM020	NTM021	NTM022	NTM023	NTM024	NTM025	NTM027	NTM028	NTM029	NTM030	NTM031	NTM032	NTM033
TSPAN6	8	21	2	24	35	11	24	13	10	6	15	13	4	3	24	12	5	11	21	16	9	18	10	12	5	53	20	15
TNMD	0	0	0	0	0	0	0	1	0	0	0	0	0	0	0	0	0	0	0	0	0	0	0	0	0	0	0	0
DPM1	1033	1339	1152	1096	1389	1003	1728	1425	1443	1335	1208	1302	1054	1124	1782	1010	1119	1683	1855	1176	1163	1262	1385	1202	1290	1444	1302	988
SCYL3	703	1056	849	910	1405	855	1329	1042	1194	1147	929	850	924	814	1332	874	1100	1086	1329	851	899	871	1073	877	916	1145	1458	850
C1orf112	137	199	129	194	212	156	239	208	223	208	162	132	158	110	338	209	129	339	255	186	168	187	260	253	134	250	253	181
FGR	24907	21070	28880	22525	20615	17331	26054	24645	23663	22625	22243	33198	22915	34838	21158	17548	25902	44627	29609	22939	18825	20514	26817	28248	34029	22442	20832	15515
CFH	21	73	9	75	42	80	229	51	72	43	36	16	18	23	61	101	29	104	93	39	69	26	137	26	6	239	105	22
FUCA2	1793	1229	1116	1109	1562	999	1981	1613	1712	1052	1094	1771	1104	1424	1167	849	982	2975	1568	1092	796	951	2265	1473	1607	951	1417	822
GCLC	880	1552	613	1187	1467	1214	1623	1549	1440	1178	1124	941	712	812	1372	1004	707	2150	1588	1050	980	884	1835	839	998	1406	1539	926
NFYA	1726	2287	1775	1948	2568	1824	2476	2187	2509	2228	2035	2003	1636	1799	2606	1821	2440	2625	2667	1818	2120	1896	2523	2000	2293	2555	2608	1799
STPG1	80	95	52	101	150	66	138	119	87	85	96	70	58	39	128	95	52	82	88	87	85	94	122	66	51	131	151	108
NIPAL3	1337	1790	698	1829	2782	1489	2486	2105	1895	1845	1703	1178	1053	903	2567	1409	1133	1930	2024	1552	1492	1508	2264	1356	743	2039	2939	2130
LAS1L	985	1286	691	1097	1539	991	2015	1543	1591	1056	1147	913	712	787	1719	966	779	1709	1497	951	941	965	1692	1085	677	1532	1587	1148
ENPP4	1018	1641	340	1352	1673	1433	1508	1780	1513	1147	1336	545	576	391	1539	1141	720	1435	1902	932	909	793	1969	639	436	1946	2047	1246
SEMA3F	5	0	0	1	0	0	0	0	3	0	0	0	0	1	0	2	0	0	0	1	1	2	1	1	0	0	2	1
CFTR	0	0	0	0	0	0	0	0	0	0	0	0	0	0	0	0	0	0	0	0	0	0	0	0	0	0	0	1
ANKIB1	1619	2633	1199	2043	2896	1799	2362	2144	2285	1812	1584	1402	1217	1044	2547	1901	1501	2941	2481	1733	1505	1602	2965	1497	1382	2475	3098	1603
CYP51A1	37	66	66	49	68	39	54	92	67	51	60	53	42	23	64	50	51	150	73	53	41	36	105	36	57	76	85	69
KRIT1	480	660	400	616	902	599	1103	824	723	715	584	466	416	405	1004	714	438	1044	1092	665	595	696	971	514	416	1152	992	656
RAD52	201	228	210	200	269	229	526	404	273	288	264	268	199	173	375	281	200	548	523	316	191	288	379	299	126	452	380	331
MYH16	0	0	0	0	0	0	0	0	0	0	0	0	0	0	0	0	0	0	0	0	0	0	0	1	0	0	1	1
BAD	333	382	310	343	361	330	640	474	430	362	472	386	286	441	480	272	399	455	509	407	339	334	382	367	449	297	340	344
LAP3	2966	3529	5138	2552	14680	2036	5761	5917	8586	1982	2844	6498	11052	6655	2898	1619	1881	6483	3353	2355	2710	2087	8596	2848	5010	2562	3357	2938
CD99	7546	7304	4931	7145	7443	6717	12455	10913	8876	6003	7310	7514	5033	6363	9909	5601	4946	12663	9668	7219	6017	5559	9633	6325	8089	7621	8550	6575
HS3ST1	22	29	17	45	131	16	112	101	82	66	62	7	25	16	31	40	53	8	41	73	37	69	28	45	4	56	61	53
AOC1	32	66	24	154	6	5	185	59	113	51	51	612	213	141	61	26	192	9	97	102	20	1	15	17	0	60	33	10
WNT16	8	47	11	26	41	15	65	17	42	61	25	3	25	1	23	17	15	40	105	44	25	29	35	22	2	46	72	103
HECW1	0	1	0	1	1	1	0	1	0	0	0	2	0	0	0	2	0	0	2	0	0	2	3	0	3	1	4	0
MAD1L1	187	473	219	287	267	305	605	374	441	255	295	269	120	249	405	133	195	504	387	297	281	318	293	289	93	299	523	325
LASP1	18313	19428	21320	18631	19529	17277	23549	20781	21365	19309	19543	21817	18566	20706	22607	14483	22505	24012	25915	18720	17577	17221	21211	20646	28588	18255	17942	14353
SNX11	1878	1699	2307	1618	1880	1633	2241	2062	2607	1823	2237	2431	2202	2599	2149	1519	2423	3529	2581	1905	1857	1664	2265	2120	3630	1950	1611	1360
TMEM176A	1767	1431	795	2565	235	96	1581	1686	4027	774	478	2863	1117	2456	1018	1117	3562	143	1940	2630	229	302	292	197	373	1081	192	154
M6PR	6285	7156	4432	5761	8739	4887	9221	7840	8707	6167	5802	6678	4443	5323	8419	4572	4083	9884	8347	5582	4815	5207	9545	5122	5484	7182	8317	5252
KLHL13	21	31	13	36	25	21	59	24	22	25	27	6	14	12	26	20	14	24	31	15	12	22	17	10	14	8	25	17
CYP26B1	0	76	3	1	1	1	1	0	3	0	1	0	0	0	82	1	0	1	0	0	1	239	1	2	2	2	0	1
ICA1	106	134	106	108	128	75	175	131	176	122	94	126	85	109	163	99	93	320	146	99	96	127	120	129	136	135	173	103
DBNDD1	48	205	58	114	279	62	184	251	188	261	204	29	174	95	101	62	51	40	108	131	138	340	73	138	10	128	371	262
ALS2	761	1025	581	724	771	603	909	993	709	1015	608	691	578	702	784	722	635	1399	1188	711	706	652	1070	578	683	1142	853	569
CASP10	2148	2134	2166	2534	3844	1858	3525	2925	3202	2160	2055	2693	2046	2290	2413	1819	1452	4100	2887	2195	1567	1734	3693	2182	2533	2649	2680	1738
CFLAR	23636	20526	37054	22398	22400	18662	18701	19949	21480	27628	19752	28096	27203	30277	26131	18182	41785	22496	31088	22985	22852	24181	21121	24492	44470	24274	20864	16288
TFPI	34	54	38	61	39	34	73	45	25	38	36	34	62	72	42	37	27	57	54	58	22	51	39	54	108	42	34	33
NDUFAF7	276	422	366	381	426	363	687	491	480	510	308	429	300	374	594	439	631	764	674	439	363	437	624	378	411	678	595	389
RBM5	6237	6933	8365	7085	8542	6899	10983	7865	8375	9534	7081	7931	7156	7207	10015	7860	8805	11630	12353	8025	7252	8652	9282	8164	8493	12237	9871	6586
MTMR7	7	0	3	7	6	8	6	4	0	4	11	5	3	5	3	6	5	1	6	1	0	2	3	5	3	5	5	3
SLC7A2	0	1	0	2	6	1	0	1	0	0	0	0	0	1	1	0	0	0	1	0	1	1	0	1	3	0	0	1
ARF5	2856	2831	2067	2500	2869	2603	4873	4010	3083	2666	3195	3284	2967	3735	3413	2112	2943	5107	4165	3006	2725	2632	3144	3599	3623	2737	2917	2416
SARM1	567	739	239	798	1077	608	1152	1004	971	716	723	495	344	358	1043	596	425	909	1091	587	577	678	1129	658	331	1087	1046	894
POLDIP2	1499	1749	1166	1402	2075	1301	2516	1926	2088	1375	1621	1651	1175	1486	2382	1205	1308	2592	2049	1430	1348	1258	2020	1527	1441	1500	1831	1271
PLXND1	2923	5539	3883	3715	3815	2973	5630	6183	6261	3706	3643	4254	2077	3680	4326	3271	3878	8534	3918	4806	3854	3944	6263	4361	3648	4396	6947	2736
AK2	3820	4227	2459	3489	4964	2819	5454	4951	4844	3446	3496	3567	2395	2860	4536	3052	2538	6463	4936	3335	2662	2889	5489	3311	3203	4184	4621	2787
CD38	1020	1256	1217	1453	2894	816	1608	1748	1962	997	1126	1784	1157	656	2221	893	709	1517	1422	892	880	890	1760	917	759	982	1113	805
FKBP4	1022	1682	1556	1557	1940	1398	2579	2065	1444	1149	1496	1311	985	941	2079	1069	812	1633	1896	1520	1098	1161	2348	1252	1109	1325	1750	1284
KDM1A	1539	1802	1004	1734	2217	1600	2660	2209	2094	1719	1576	1506	1038	1111	2166	1435	1134	2542	2434	1653	1304	1509	2535	1531	1017	2199	2457	1456
RBM6	3204	4669	3188	4253	4812	4016	7712	5138	4556	4562	4321	4179	3409	3723	5657	5000	4635	9585	7462	4834	4255	5170	7049	5118	4236	8416	6464	4249
CAMKK1	813	491	605	530	282	364	576	621	527	851	688	865	529	710	534	566	783	879	1067	760	516	449	491	820	736	963	531	319
RECQL	2525	4104	1764	2941	4404	2902	3879	3740	4100	3168	2675	2504	1933	1836	4602	2393	2452	5028	4140	2802	2686	2479	5629	2288	2424	3830	4719	2898
VPS50	804	1082	811	927	1382	842	1395	1107	1091	937	920	891	549	688	1186	817	693	1644	1316	952	767	875	1515	828	724	1303	1369	871
HSPB6	1	3	6	1	1	0	0	3	0	3	2	6	0	4	4	0	1	0	0	3	2	4	1	4	13	0	3	7
ARHGAP33	152	196	85	237	258	202	424	251	254	240	180	170	107	115	340	271	126	247	413	225	212	249	318	195	113	440	306	272
NDUFAB1	578	718	415	567	747	529	1143	874	831	488	725	633	479	532	924	507	364	991	791	589	449	521	799	501	561	570	647	527
PDK4	1068	2317	4037	371	1415	1156	2435	725	1621	1144	3040	3280	502	1730	832	1072	2527	3600	1428	951	1634	1767	1775	696	1838	3397	2871	986
SLC22A16	150	19	147	90	147	33	24	103	121	62	64	162	54	119	28	36	178	32	107	247	46	57	131	139	384	109	50	55
ZMYND10	54	41	30	94	48	92	136	92	97	29	61	48	40	47	57	100	38	106	105	49	67	34	133	62	18	74	95	39
ABCB5	0	1	0	2	0	1	1	2	7	1	0	2	1	1	1	0	2	0	1	0	1	1	1	1	0	0	0	1
ARX	0	1	0	0	1	0	1	0	0	0	0	0	0	0	3	1	0	0	1	3	0	0	1	0	0	0	2	0
SLC25A13	347	388	346	378	562	317	651	506	453	380	325	450	281	244	412	280	339	761	583	417	274	366	651	377	393	528	532	291
ST7	255	323	248	239	289	265	428	278	266	215	303	245	239	229	374	223	182	481	387	260	242	232	348	220	360	271	265	220
CDC27	1986	2641	1727	2187	2981	1774	2685	2516	2894	2162	1803	1791	1495	1602	3089	1822	1873	3046	2914	2027	1885	1840	2990	1722	2034	2528	3039	1869
SLC4A1	1997	1098	7752	6343	1014	15674	7016	1519	2386	1878	2973	5688	5510	3374	1424	9064	2720	1464	9525	4724	2017	9242	2552	4188	8792	4780	1954	6877
CALCR	0	0	0	0	4	3	3	4	1	1	2	3	0	1	2	0	4	3	0	2	0	0	5	1	2	0	0	0
HCCS	791	931	718	747	1094	698	1116	991	1010	677	803	888	645	802	889	581	697	1727	987	775	630	728	1070	804	920	814	903	610
DVL2	622	854	489	834	914	822	1429	1045	1260	769	787	675	570	538	1195	675	523	907	1058	692	665	695	1022	717	531	1003	1095	889
PRSS22	0	6	2	5	8	11	26	8	7	16	3	1	8	3	7	6	0	6	21	4	12	5	6	8	0	22	16	1
UPF1	7529	8387	8584	8324	9161	7504	10075	9957	9837	9223	8513	8101	7850	8743	9910	6108	8209	11100	10894	7690	8048	7437	9341	8791	10033	9047	8924	6525
SKAP2	6610	7573	9686	5558	6253	4423	5048	6442	6784	10126	6004	9032	6325	9340	7430	4601	13399	12554	9428	8079	9454	5172	7346	8015	16914	8428	5962	4176
SLC25A5	5780	5169	3129	4288	5943	3480	7392	6102	5368	4010	4885	4677	3217	4254	7212	3195	3138	8982	6412	4279	3449	3786	5799	4330	4455	4041	5184	3136
MCUB	1779	2305	1639	1840	2937	1721	3388	2464	2992	1661	2038	2089	1601	1810	3030	1388	1532	4026	2525	2050	1784	1978	2403	2002	1697	1921	2815	1902
HOXA11	0	0	0	0	0	0	0	0	0	0	0	0	0	0	0	0	0	0	1	0	0	0	2	0	3	0	2	2
POLR2J	651	722	736	584	722	682	1150	838	804	689	796	776	702	763	953	564	831	1005	882	724	773	722	718	909	998	683	693	645
DHX33	657	824	414	628	888	468	824	734	755	625	549	523	510	420	861	502	343	1159	832	678	507	540	884	540	529	903	925	522
MEOX1	60	22	11	47	91	73	113	102	76	98	107	104	46	51	132	62	64	79	119	99	69	81	66	40	10	39	124	132
THSD7A	23	15	40	8	20	17	18	13	4	19	9	15	27	7	14	9	7	12	8	5	19	10	9	21	8	26	6	13
LIG3	888	1160	606	1131	1519	894	1385	1387	1372	1056	883	698	694	621	1238	878	637	1464	1321	731	822	833	1427	822	622	1515	1452	921
RPAP3	1748	2086	1223	1966	2700	1548	2065	2164	2017	1887	1614	1668	1907	1433	2281	1519	1283	2708	2431	1712	1623	1797	2374	1634	1966	1987	2142	1450
ACSM3	130	276	178	234	308	163	529	287	163	281	193	133	192	226	277	213	150	451	388	198	238	198	240	212	101	289	304	203
REXO5	40	53	38	30	48	54	80	44	40	48	43	35	41	31	58	23	26	51	52	41	46	26	34	24	25	44	37	34
CIAPIN1	790	891	433	933	1173	728	1446	1192	1202	858	888	792	617	733	1239	611	578	1304	1064	726	652	759	1130	788	645	990	1084	736
SPPL2B	704	784	638	943	1172	940	1699	1319	1269	1174	860	766	762	783	1263	1096	799	1481	1748	1118	780	1235	1201	1156	747	1813	1371	1147
FAM214B	3204	2535	3206	2863	2333	3270	3222	2812	3096	3157	2832	4216	3454	4024	2521	2637	4880	4842	4614	2993	3041	3339	3231	4100	4471	3019	2557	1642
COPZ2	41	50	30	45	86	56	92	49	47	54	57	20	27	19	31	34	15	63	59	15	22	39	60	48	45	61	42	43
PRKAR2B	2743	3121	3791	2811	2209	2683	3194	3202	2289	3576	2466	3829	6578	3062	3614	2779	2968	5230	3574	5660	4136	3790	3318	3110	8992	2034	1439	2150
MSL3	4144	4256	6793	4120	5241	3912	5727	4784	5196	4831	3979	6872	4417	6500	6065	3875	10273	7499	6221	6532	4103	5630	5251	4823	7961	6308	5590	4460
CREBBP	11486	11348	12228	10827	13945	10095	9844	11232	12066	13607	10467	9061	10435	9130	12546	9110	15174	13043	12985	10642	11461	10649	12208	11099	15097	12618	12576	8264
TSPOAP1	1013	1169	348	1725	1435	1462	2312	1439	1491	1937	1524	723	832	292	1776	1018	651	1565	2720	732	893	715	3292	785	571	3138	2042	2038
MPO	689	189	304	302	175	73	406	395	164	194	111	267	311	406	297	548	126	591	851	598	227	267	609	236	279	337	256	144
PON1	0	3	0	0	1	0	0	0	0	0	0	0	0	0	0	0	0	0	0	0	0	0	0	0	0	0	0	0
GCFC2	423	460	185	484	572	364	621	663	562	429	372	302	230	241	635	459	326	641	585	407	389	407	632	359	217	675	581	478
WDR54	146	298	82	234	229	234	444	231	279	192	220	129	92	92	392	184	124	232	337	246	205	195	268	157	82	256	351	238
CROT	287	600	202	424	525	377	716	567	525	381	412	292	202	203	621	369	238	766	590	363	318	318	525	243	209	619	631	444
ABCB4	29	67	50	83	256	56	198	158	198	192	161	35	113	33	110	117	72	38	114	175	96	208	93	115	11	138	145	125
KMT2E	7970	9501	7580	9041	12377	8157	8169	9251	10572	10430	7683	5906	6936	5608	11000	7570	10135	11555	10557	7893	8067	8349	12367	7892	8824	10376	12406	7266
RHBDD2	1331	1264	1060	1202	1209	1247	2088	1603	1701	1617	1435	1200	1057	1442	1756	866	1928	1557	1850	1352	1297	1148	1436	1498	1507	1326	1331	1075
SOX8	17	38	2	99	71	44	106	61	33	37	48	28	24	33	55	57	19	15	54	18	46	40	56	42	11	66	44	25
IBTK	2141	2648	1314	2029	2872	1794	2474	2619	3024	2225	1983	1885	1310	1318	2805	1738	1669	4333	2699	2107	1731	1749	3303	1788	1631	2565	3405	1729
ZNF195	509	610	410	641	766	619	1047	769	768	680	511	426	430	372	845	668	355	991	979	561	438	507	1004	620	380	1033	883	650
MYCBP2	9051	10500	6014	9637	17263	8347	9507	9745	11930	10245	7840	5713	6978	4948	10421	7965	6695	14249	10238	8325	8037	8377	14402	7539	7281	10397	16114	7469
FBXL3	3894	4605	3260	4318	4875	3906	4737	5104	4528	5033	3840	3683	3681	3477	5079	3751	4493	5730	5649	4092	4146	4204	4875	3676	5177	4929	5220	3759
ITGAL	22825	31134	21139	28087	29448	24596	32347	28872	38351	21791	25114	23179	16069	19951	32507	20211	18572	49747	34183	18752	20136	18866	42226	20358	25811	27836	31058	24221
PDK2	511	699	468	603	699	577	998	887	850	599	670	601	275	437	775	507	372	1015	874	579	539	455	804	636	453	646	761	536
ITGA3	52	213	78	110	164	122	339	116	206	114	124	97	67	65	237	91	77	121	179	155	133	110	214	96	33	246	239	132
ZFX	1612	2948	2169	2793	3771	2479	3235	2060	3146	2093	2474	1394	2110	1404	3487	1745	2705	2675	2526	2956	2481	2679	2398	2653	1808	2768	3735	2718
LAMP2	13969	13159	17300	12268	12214	10387	11023	12497	13361	14354	12210	15897	14912	15682	13155	11264	21756	16492	17564	13721	13701	12828	12257	14157	24148	13231	11006	8016
ITGA2B	3714	3462	6814	2902	1362	2773	6071	3584	2568	2094	3450	9029	7488	9632	3472	2585	4344	7236	3371	9075	3328	5645	3196	5208	13873	1246	1322	2066
ASB4	0	0	0	0	0	0	0	0	0	0	0	0	0	0	1	0	0	0	1	0	0	2	0	0	0	0	0	0
GDE1	2855	2674	3865	2278	2359	2910	2991	2898	2529	2485	2528	2788	2702	3419	3104	2053	4408	3892	3985	3131	2506	2504	2717	3098	5407	2759	1723	1701
REX1BD	730	643	400	668	775	683	1373	974	763	647	810	604	442	683	943	678	438	1212	1036	753	579	687	963	702	587	1050	808	866
CRLF1	3	4	7	5	4	2	11	5	7	3	9	0	11	3	14	12	7	9	9	2	5	3	6	8	3	9	7	2
OSBPL7	499	774	300	698	858	767	1299	950	945	723	718	486	315	333	1204	714	432	845	1377	648	571	655	1081	680	295	1160	1094	1003
TMEM98	3	0	2	3	1	4	11	1	7	2	1	1	1	0	0	7	1	1	8	2	3	1	3	3	2	1	2	5
YBX2	0	4	5	1	1	0	7	0	1	3	0	1	1	0	2	0	1	0	0	2	1	6	1	2	0	8	1	2
KRT33A	0	0	0	0	0	0	0	0	0	0	0	0	0	0	0	0	0	0	0	0	0	0	0	0	0	0	0	0
MAP3K14	1568	2119	1149	1852	2849	1789	3183	2692	2710	2028	1965	1530	1391	1388	2181	1415	1410	2619	2521	2086	1778	1768	2720	2018	1150	2140	2716	1707
ABCC8	0	0	0	0	1	0	0	0	0	0	1	0	0	0	0	0	0	0	0	0	0	1	1	0	0	1	1	0
CACNG3	0	0	0	0	0	0	0	0	0	1	0	1	0	0	0	0	0	0	0	0	0	0	0	0	0	0	0	0
TMEM132A	3	3	2	5	6	2	8	5	4	3	4	1	0	5	1	2	4	7	5	5	0	5	9	7	8	4	7	3
AP2B1	7150	10052	6100	7963	11947	8365	10751	9341	10165	7475	8227	7078	5099	5065	10889	6273	7086	10517	10111	7298	6674	6671	12637	6357	6108	9426	11780	7390
TAC1	0	0	0	0	0	0	0	0	0	0	0	0	0	0	0	0	0	0	0	0	0	0	0	0	0	0	0	0
ZNF263	798	1017	583	1013	1454	931	1780	1437	1386	1081	1096	851	833	797	1356	826	744	1168	1444	1117	810	912	1361	1032	724	1550	1401	1000
CX3CL1	0	0	0	3	1	0	0	0	0	0	0	0	0	0	0	0	0	0	0	0	0	0	0	1	0	0	0	0
SPATA20	762	609	417	634	784	607	1226	919	902	633	665	613	427	635	777	564	474	2226	1059	398	312	396	1143	754	589	1065	1038	614
CACNA1G	0	0	1	1	1	1	1	0	0	0	0	0	0	0	1	3	0	0	0	0	0	1	1	0	0	0	1	0
TNFRSF12A	81	83	78	45	40	87	99	128	94	85	100	93	74	110	91	53	76	87	144	85	101	104	85	99	181	89	50	75
DLX6	0	0	0	0	0	0	0	0	0	0	0	0	0	0	0	0	0	0	0	0	0	0	0	0	0	0	0	0
MAP3K9	135	239	69	304	511	196	374	281	382	287	198	111	129	99	309	200	164	178	300	247	206	238	333	184	48	314	519	259
RALA	1373	1812	1041	1592	1899	1401	2294	1996	1804	1596	1441	1399	969	1222	2102	1142	1149	1881	1924	1494	1288	1413	2049	1281	1229	1556	2013	1484
BAIAP2L1	11	25	16	21	45	27	53	20	22	31	21	13	15	27	16	13	16	16	13	14	14	29	25	15	9	45	25	19
KDM7A	5837	6006	6503	5359	7046	4670	5261	5774	5924	7192	4700	4690	4966	4828	5850	5445	7760	8516	7751	5614	5848	5894	7195	5241	8362	7424	7062	3892
ETV1	7	8	7	2	2	3	9	8	9	19	7	2	4	5	13	6	9	10	14	11	5	15	10	5	7	10	12	9
AGK	573	866	340	694	1043	680	1257	974	1100	707	671	547	485	425	1357	588	414	947	977	588	670	565	1070	528	423	919	1205	694
ALDH3B1	3021	2243	2284	1715	1939	1514	3022	2435	2844	1806	2096	2974	1477	3128	1490	1614	2240	6451	2704	1821	1662	1869	2922	2625	3159	1922	2168	1095
TTC22	334	845	192	504	469	707	796	692	668	449	464	283	217	236	849	455	238	433	773	307	469	345	846	311	182	779	708	568
PHTF2	1295	1989	1046	1490	2210	1241	1832	1656	2431	1963	1280	1167	1162	1080	1889	1238	1239	3405	2135	1561	1233	1509	2495	1214	1332	2116	2239	1505
CCL26	0	0	0	0	0	0	0	0	0	0	0	0	0	0	0	0	0	0	0	0	0	0	1	0	0	0	0	0
FARP2	731	824	544	599	1403	628	959	863	948	914	589	666	646	578	785	559	521	1168	916	546	549	652	1340	542	708	736	952	552
USH1C	4	0	2	2	0	0	3	0	0	0	0	0	0	2	1	4	0	0	0	0	0	3	0	3	0	5	0	0
GGCT	362	429	255	313	482	296	625	506	423	298	399	339	276	325	694	304	230	635	461	312	269	287	481	305	279	403	421	304
DBF4	344	639	196	483	569	399	711	579	595	446	408	331	196	226	993	387	284	526	558	456	438	387	589	330	239	600	742	465
TBXA2R	73	75	127	93	113	84	152	162	97	136	96	138	147	80	149	75	92	61	109	133	88	123	109	176	117	78	121	102
IFRD1	935	644	1164	517	486	695	794	661	761	1004	827	816	755	997	832	751	1614	972	1251	1046	919	896	564	969	1367	1447	688	565
LGALS14	2	3	0	4	0	1	4	1	3	3	0	0	0	2	2	2	0	1	2	3	8	1	0	0	2	1	2	2
COX10	417	483	300	429	683	412	664	556	602	410	467	459	296	284	721	368	245	713	506	452	303	405	645	399	276	556	667	403
GTF2IRD1	15	5	4	7	13	2	13	7	7	4	12	3	2	11	12	4	5	13	3	7	6	5	10	2	3	6	8	13
PAF1	1724	2161	1998	1830	2390	1941	3148	2578	2279	2019	2177	2253	2080	1945	2621	1443	2169	2465	2697	1970	1963	1839	2404	2086	2656	2102	2249	1819
VPS41	3105	3573	2819	3013	4298	2555	3386	3369	3576	3683	2549	3248	2916	2846	3611	2842	2882	5663	4543	2791	2666	2788	4280	3273	3619	3357	3703	2360
ARHGAP44	1	9	9	5	6	4	5	18	2	2	0	1	14	1	3	7	2	9	8	2	8	4	7	1	0	11	7	3
ELAC2	1180	1829	962	1358	1993	1449	2648	1881	2147	1432	1469	1302	1017	1134	2250	1138	929	2130	1853	1336	1199	1220	2370	1304	965	2036	2275	1325
SCIN	9	6	5	7	17	9	22	18	18	10	8	22	15	7	19	3	7	12	18	5	24	8	23	11	19	26	4	16
ARSD	1372	2130	1510	1407	2221	1123	1520	1121	1761	728	1255	1347	1212	1047	1677	646	1350	3316	994	1620	1106	1113	1420	1838	1323	1049	1884	755
PNPLA4	164	191	119	189	260	143	280	193	169	137	174	125	100	98	212	107	121	231	171	219	126	144	164	165	87	149	179	167
MYH13	1	0	1	0	0	0	0	0	0	0	0	0	0	0	0	0	0	0	0	0	0	0	0	0	0	0	0	0
ADIPOR2	3044	3719	2359	3186	4065	2841	4501	4258	3724	3254	3345	3161	2668	2606	4421	2616	2733	4891	4201	2901	2800	2769	4408	3122	3615	3321	3804	2687
CDKL3	5	7	6	8	13	9	13	8	15	3	10	12	11	8	11	12	7	15	13	13	5	20	13	13	8	24	22	10
UPP2	1	2	2	1	1	2	0	1	2	2	5	1	1	2	2	0	2	1	5	3	5	2	3	2	0	4	7	1
PRSS21	38	164	91	6	77	59	187	52	71	3	60	45	48	39	119	103	43	12	164	24	138	93	106	178	47	17	28	52
MARK4	1169	1231	858	1070	1268	991	1500	1540	1693	1319	1027	1348	1122	1318	1519	732	1639	1961	1580	1221	1302	1172	1558	1325	1102	1019	1436	964
PROM1	3	4	2	16	6	2	5	6	11	19	1	7	7	0	15	10	2	7	9	5	6	11	0	3	6	11	9	2
CCDC124	1002	1116	876	1119	1147	1012	1502	1265	1095	708	1154	1064	740	917	1290	885	639	1529	1219	1000	799	836	1485	1154	1044	979	1237	891
CEACAM21	370	343	176	513	687	462	835	866	936	535	780	581	348	552	1171	618	389	348	742	709	487	245	632	600	415	636	755	744
PAFAH1B1	7819	8895	6228	7500	10033	6941	9473	9234	9145	8544	7710	7550	6641	6748	10059	6647	9327	11397	10479	7661	7393	7577	10772	8052	8568	10221	10589	6608
NOS2	7	3	0	9	4	5	3	4	12	11	1	2	0	2	5	1	1	0	2	0	4	0	5	10	0	10	5	7
DNAH9	0	0	0	0	0	0	0	0	0	0	0	0	1	0	0	0	0	0	0	0	0	0	0	0	0	0	0	0
KIAA0100	7162	7380	4887	6475	9605	5652	8527	7843	8170	6595	5774	5952	4462	4802	7260	5398	5402	11619	8287	6269	5076	5954	10464	6305	6309	7199	8895	4969
SLC13A2	0	0	0	0	0	0	0	0	0	0	0	0	0	0	0	0	0	0	0	0	0	1	0	0	0	0	0	0
GAS7	15322	6921	10499	7847	7977	6433	7663	8076	8318	8971	6829	12669	7841	12153	5145	6347	15390	14278	11288	8775	6864	6941	10186	11842	17852	6788	10071	4173
TRAPPC6A	378	580	192	434	628	425	984	798	601	502	515	364	305	317	673	344	308	555	629	430	369	371	532	458	243	623	657	457
MATK	1480	2377	348	2140	2627	2452	3719	3211	2443	1899	2251	1043	748	434	2671	1385	748	1521	2876	1307	1419	802	2653	836	484	2503	2720	2052
CEACAM7	0	0	2	2	0	0	1	1	0	0	4	4	1	2	2	4	1	0	0	0	1	1	0	0	5	4	0	0
CD79B	561	1690	868	1640	2732	996	3527	2980	2414	1912	1746	688	1287	587	1620	1086	1284	1723	2281	2285	1591	2387	1580	1934	364	1735	2122	2106
SCN4A	2	15	2	15	18	9	14	21	18	13	22	3	9	2	9	10	18	4	17	26	19	13	7	22	0	20	23	13
ST7L	157	278	201	215	365	277	389	337	297	198	275	184	147	283	388	175	277	362	277	242	212	227	347	260	230	297	385	214
TKTL1	102	1375	58	371	199	313	340	460	351	191	124	151	120	58	441	152	75	224	222	172	247	110	184	120	118	332	322	211
PAX6	1	0	0	0	3	0	2	1	0	0	0	0	1	2	2	0	0	0	2	0	0	0	2	0	0	4	0	3
RPUSD1	517	569	398	462	715	500	952	786	814	485	570	510	450	600	784	360	443	707	739	633	433	493	717	598	505	569	669	483
RHBDF1	2	6	2	4	1	1	12	2	3	2	2	0	0	2	2	0	2	1	1	4	2	5	5	0	2	4	2	3
LUC7L	882	1142	840	1278	1338	1305	2753	1742	1480	1414	1146	1118	1008	952	1852	1410	773	2195	2532	1522	1137	1560	1838	1362	866	2585	1969	1662
CACNA2D2	399	1142	100	692	976	882	582	816	967	524	691	258	125	141	766	514	232	715	946	349	501	189	807	231	134	904	790	560
BAIAP3	511	254	235	246	194	450	1181	519	407	841	190	261	629	454	627	171	675	532	915	367	316	1196	712	638	332	671	539	330
TSR3	930	1043	552	903	1109	970	1824	1447	1222	959	1096	939	770	986	1445	688	830	1383	1312	875	924	856	1250	996	950	932	1126	915
PIGQ	416	496	408	450	548	499	865	644	632	514	473	501	349	490	590	416	462	644	775	548	451	496	607	586	450	632	574	488
CRAMP1	696	822	558	894	988	624	1360	1215	960	893	716	671	568	583	1053	619	642	1030	1192	838	711	745	1170	758	644	1126	1028	776
TEAD3	8	0	8	4	6	7	5	3	4	3	5	18	1	7	6	7	86	6	3	23	26	1	5	7	12	8	3	7
SELE	0	0	0	0	0	0	0	0	0	1	0	0	0	0	0	0	2	0	0	0	0	0	0	0	0	1	0	0
DNAJC11	1070	1179	693	1126	1585	1001	1915	1610	1588	1221	1154	1019	752	859	1600	1042	759	2155	1626	1254	936	1084	1842	1152	856	1856	1733	1081
FMO3	0	0	0	0	0	0	0	0	0	0	0	0	0	0	0	0	0	0	0	0	0	0	0	0	0	0	0	0
MYLIP	3841	3530	3110	3521	3617	3121	4643	3842	4044	2921	3793	2392	2555	3976	3994	2424	3243	3679	3525	2847	2561	2628	4110	2922	4519	2258	3220	1898
NOX1	0	0	0	1	1	0	2	0	2	1	0	0	0	0	2	0	0	0	0	0	0	0	0	1	0	0	0	1
E2F2	393	642	682	455	431	685	739	609	944	404	518	628	509	844	1562	550	700	1384	926	512	501	632	784	541	771	700	580	520
PSMB1	2457	2745	1935	2433	3327	2193	4453	3138	3189	2440	2839	2901	2459	2831	3551	2047	2325	4002	3716	2459	2420	2449	3224	2696	3119	2847	3163	2144
SYN1	10	12	11	1	6	11	101	17	2	6	15	4	1	11	9	3	28	15	9	10	10	2	2	11	8	3	19	15
JARID2	4654	4512	4531	4580	5662	4110	4892	5671	5311	5840	4512	3835	4555	3466	5280	4258	4217	5997	6268	4625	4561	4438	5195	5606	5266	5267	5118	3271
CDKL5	812	774	935	781	721	673	590	655	737	991	600	682	816	712	686	743	945	1207	866	613	748	786	711	919	1148	793	712	483
CAMK1G	0	0	0	0	0	0	0	0	0	0	0	0	0	0	0	0	0	0	0	2	0	0	0	0	0	0	0	0
CDK11A	367	809	736	866	889	1059	1566	1070	937	1034	829	1111	1071	910	1300	940	1013	1258	1751	1024	1044	1043	1111	1114	962	1445	1137	919
NADK	15914	15003	29987	14947	15813	13096	18366	17098	18654	18411	16836	23781	21553	24341	19784	14174	24115	21386	22314	16590	16467	15583	16160	19884	30869	16254	12363	11121
TFAP2B	0	0	0	0	0	0	0	0	0	0	0	0	0	0	0	0	0	0	0	0	0	0	0	0	0	0	0	0
TFAP2D	0	0	0	0	2	0	0	0	0	0	0	0	0	0	0	0	0	0	1	0	0	0	1	0	0	0	0	0
DLEC1	153	203	155	270	172	247	289	245	193	282	178	181	161	174	231	199	157	260	288	193	177	242	254	282	138	368	256	194
CYTH3	617	758	308	660	814	706	1068	864	809	667	468	463	449	392	911	456	524	1340	933	415	595	500	952	442	521	1230	1143	552
ADAM22	84	190	57	149	213	181	185	136	167	138	127	48	33	22	201	148	73	144	155	99	134	80	207	97	33	220	256	173
SYPL1	1798	2239	1620	2373	3099	1644	3442	3201	2876	2460	2357	2132	1821	1943	2591	1739	2061	3118	2819	2548	2022	2289	2600	2146	2131	2550	3126	2130
CYB561	508	1297	992	838	1113	1033	2350	865	1508	655	723	1126	963	1094	1744	611	456	1154	1206	635	1035	1015	1237	750	1036	1143	1214	873
SPAG9	5122	5264	5300	4845	5405	4152	4228	4558	4865	6772	3923	4514	11244	4261	5778	4986	6226	5949	7305	4645	4913	5350	4886	5376	7062	6282	5245	3503
CELSR3	153	245	65	48	297	133	161	241	166	191	117	110	39	76	302	107	96	187	192	142	138	95	236	86	68	277	205	139
AASS	52	173	37	210	331	205	308	71	175	216	121	54	86	56	174	91	106	127	123	155	71	177	239	184	87	206	266	122
PLEKHG6	1	0	4	2	3	1	1	1	1	1	1	0	1	0	2	1	0	0	1	1	1	3	0	1	4	0	1	1
SS18L2	491	721	351	595	711	568	1160	895	865	550	730	564	432	513	1044	483	376	706	831	487	603	557	637	514	520	680	741	624
MPND	447	394	273	334	448	311	711	554	501	381	414	424	270	431	378	307	276	760	497	288	320	292	587	482	401	403	474	316
MGST1	890	644	787	499	540	309	817	740	790	433	407	928	419	915	408	461	644	1721	753	793	389	660	784	750	1323	577	692	258
CRY1	519	850	319	799	895	680	1056	864	734	712	708	393	420	308	1121	518	385	793	1038	559	606	489	904	415	320	859	993	675
PGLYRP1	605	372	433	275	91	255	355	377	171	275	531	632	331	919	356	465	2300	272	579	1122	1133	502	124	268	1689	405	148	296
NFIX	620	382	1070	741	734	1504	727	454	666	338	427	599	1094	817	418	1095	394	359	1100	452	376	1010	587	875	773	623	418	690
ST3GAL1	4281	5454	4702	6272	7292	6275	8226	6621	6482	5602	5531	4684	4034	4861	8558	4913	5288	6763	7693	5638	5166	5719	6149	5596	5217	7456	7368	5749
MMP25	18076	13070	28025	14706	8100	14994	12451	13825	13995	23961	16925	28868	20259	35821	18004	15222	59789	9602	23708	29000	20897	23315	23168	25912	44123	19797	10710	9935
IL32	3587	10173	1782	6009	9682	7942	8801	7809	10636	3831	6735	4821	2425	3350	15095	4601	4771	5972	9155	4305	6424	3846	9212	3645	1945	6321	10293	8366
PKD1	1551	1927	849	1910	2464	1815	2963	2281	2329	1872	1856	1223	824	992	2073	1463	1282	1973	2344	1737	1407	1534	2651	1590	796	2694	2823	2100
MAPK8IP2	13	16	13	12	47	12	33	30	25	23	13	20	17	28	31	16	9	39	30	15	8	12	23	29	14	11	22	27
MED24	1327	1579	900	1521	2191	1338	2503	1986	1966	1372	1534	1236	896	1080	2234	1170	1081	2382	1951	1353	1242	1267	2355	1381	1040	1982	2055	1434
RHOBTB2	507	618	289	587	800	441	931	894	767	686	561	484	327	330	486	356	522	1048	629	463	452	547	827	590	412	696	859	517
HEATR5B	2272	3464	1952	3238	4258	2574	3859	3671	4018	2935	2429	1986	1834	1723	3952	2465	2225	3819	3458	2652	2688	2576	4309	2388	1945	3882	4859	2659
SEC62	4943	5761	4807	5330	6656	5137	6353	6599	5814	5832	4970	4635	4452	4676	6381	4989	6629	7132	6626	5751	4984	5379	6201	5031	5998	5948	6991	4561
RPS20	10528	10731	5662	11765	14340	11059	26708	19680	12382	11603	17107	10457	9545	9823	19795	9986	8485	13729	14656	11457	11245	12618	8770	14732	8104	17939	14770	13980
CSDE1	22099	25392	17942	21051	27149	19738	27258	25694	24474	21950	21873	21916	18677	19966	27954	17514	22055	35599	27384	21535	21102	20566	26038	22238	23962	25656	28561	18008
UBE3C	3125	3544	1875	2962	4440	2851	4390	3659	4026	2754	2681	2644	2104	2254	3943	2314	2418	5246	3895	2918	2459	2597	4491	2555	2589	3360	4076	2461
REV3L	1776	2237	1382	1894	2717	1693	1992	2103	2291	2142	1591	1349	1290	1152	2382	1740	2036	2861	2229	1954	1924	1965	2642	1618	1463	2251	3131	1684
TENM1	52	234	395	122	130	107	223	122	65	139	108	35	89	38	282	121	261	143	167	151	272	112	225	64	364	455	284	136
PAX7	0	0	0	0	0	0	0	0	0	0	0	0	0	0	0	0	0	0	0	0	0	0	0	0	0	0	0	0
MASP2	17	22	12	19	23	16	35	31	17	16	9	16	13	19	20	14	11	32	19	17	16	22	26	27	10	28	19	17
IYD	0	0	0	0	0	0	0	0	0	0	0	0	0	0	0	0	0	0	0	0	0	0	0	0	0	0	0	0
FAM76A	389	516	316	475	642	410	753	662	608	453	383	393	299	310	568	437	316	661	704	443	342	414	624	448	270	667	630	460
TRAF3IP3	6594	8417	5209	8377	9492	7764	13941	9433	10670	8427	7193	7490	5289	5008	12822	8188	8088	12621	13153	7810	7244	8127	12016	7619	6030	13051	11742	8712
POMT2	171	184	130	176	224	173	337	216	186	182	148	155	114	121	233	164	152	298	246	199	165	159	255	191	125	298	235	196
VTA1	1523	1992	1374	1683	2305	1424	2215	2293	2309	1604	1619	1839	1413	1584	2254	1310	1708	2951	2204	1642	1514	1358	2214	1584	2020	1711	2048	1423
MLXIPL	0	1	4	0	3	1	0	2	0	1	1	28	4	0	0	2	0	7	0	1	0	2	0	0	0	1	3	0
BAZ1B	4057	5629	2555	4811	6614	4079	6242	5733	5813	4547	4231	3347	2559	2621	6877	3368	3044	6453	5497	4090	3545	3607	6988	3631	2963	5253	6915	3860
RANBP9	1802	2452	1702	1790	2500	1868	2735	2364	2702	1952	1788	2024	1441	1727	2955	1667	2195	3003	2586	1798	1826	1915	2868	1696	2205	2403	2598	1671
ETV7	180	155	805	247	1709	278	361	166	598	106	114	806	1277	1760	993	64	39	256	488	29	282	210	577	395	2503	60	43	300
SPRTN	426	588	397	466	654	450	545	610	634	566	500	577	455	398	631	427	526	750	723	475	468	443	665	385	520	602	573	376
METTL13	1039	1403	848	1133	1629	1022	1932	1522	1717	1039	1097	1150	766	947	1530	893	859	1891	1251	1075	935	887	1639	1018	878	1220	1465	1108
DYRK4	241	246	168	199	275	163	431	319	288	259	288	224	152	226	312	200	149	442	330	216	199	248	327	194	182	228	318	251
ZNF207	5637	7062	5933	6661	8582	5728	8884	7714	7865	7422	5745	6492	5248	5706	8441	6257	5802	11955	10588	6987	5374	6883	9694	6239	6571	10513	8880	5847
UQCRC1	2564	2764	2016	2230	2905	1973	3894	3098	3225	1974	2445	2828	1928	2611	2826	1654	2073	5030	3353	2383	1745	1975	3430	2629	2524	2200	2701	1805
STARD3NL	1287	1238	949	1379	1398	1055	1856	1581	1539	1251	1350	1564	1250	1166	1698	1163	912	2093	1792	1237	1134	1141	1411	1388	1663	1194	1191	1026
CD9	1117	1073	1264	871	639	550	1718	1940	455	953	436	764	1021	2087	799	756	481	1205	1614	1203	1495	1194	807	828	1184	1236	941	744
HHATL	2	3	7	4	2	5	3	8	3	2	0	10	1	4	0	0	3	4	8	9	0	0	0	9	6	10	3	1
NCAPD2	2455	3438	1638	2477	3683	2599	3698	3461	3902	2679	2761	1987	1889	1853	5556	2200	2577	3816	3257	2892	2396	2950	3836	2216	2346	3102	3544	2353
IFFO1	1996	1602	1180	1678	1650	1349	2851	2210	2250	1860	1475	1844	1473	2022	1913	1688	1404	4020	3210	1991	1558	1513	2539	2430	2232	2919	2255	1621
GIPR	94	228	69	190	124	137	333	197	187	105	163	110	60	108	281	116	70	201	356	125	144	115	249	156	65	255	301	198
PHF7	181	160	106	167	166	164	205	163	175	180	121	156	108	109	226	191	181	348	218	141	151	146	236	144	109	292	236	161
SEMA3G	29	57	14	20	77	38	60	35	74	40	24	48	9	15	68	14	34	34	39	58	43	45	76	25	6	33	72	42
NISCH	2878	3156	2419	3086	3563	2872	5067	3610	3973	3465	2979	2898	2125	2744	4046	2872	2740	5129	4527	3452	2810	3217	4433	3385	2972	4980	4473	3099
STAB1	3775	3141	3299	3069	2952	2945	4848	5254	7738	2634	3156	6721	2646	7552	2112	3196	4088	12137	5422	5486	2120	3932	7294	6045	8275	4059	7009	2839
FUZ	489	411	426	457	374	555	653	536	382	653	411	422	497	442	630	427	429	525	722	430	406	503	411	578	460	420	426	373
SLC6A13	5	1	10	6	9	5	6	12	9	9	5	6	3	21	9	8	2	7	12	10	12	9	12	6	7	13	2	11
IDS	1993	1718	1475	1776	1738	1708	1258	1639	1689	2546	1435	1166	1825	1285	2038	1757	2073	2063	2571	1688	1725	2014	1906	1821	2222	2023	1960	1313
PRSS3	6	0	10	0	1	5	2	4	3	4	4	4	0	15	7	4	2	7	1	3	5	0	2	2	2	7	1	2
ZNF200	955	1026	1777	1027	1590	1075	1445	1296	1305	1340	1070	1401	1739	1245	1586	985	1401	1307	1616	1266	1036	1089	1098	1150	1926	1287	1137	1098
CD4	12205	16860	8397	14161	15879	9525	18230	15137	20298	10527	13282	10455	7011	9096	12096	9411	9650	34241	14713	11628	8366	11810	19150	13368	11528	14517	16800	9235
LRRC23	112	63	86	98	122	88	206	122	119	76	130	65	77	96	142	56	80	176	108	61	110	84	89	138	70	110	160	58
BTK	4146	4428	4489	3527	4881	3081	6059	5212	5181	4165	3741	5239	3596	4500	3555	2888	3983	10485	5593	4761	3746	4154	5864	4804	5054	3737	4530	2897
HFE	450	349	373	338	466	282	428	357	430	332	352	471	194	277	276	264	466	744	442	507	386	361	570	382	412	354	561	260
SCMH1	323	421	153	396	544	319	665	430	440	407	333	244	237	217	547	322	218	421	516	337	324	349	532	332	169	496	583	383
FYN	8562	10812	5802	9318	11878	8809	13873	11893	11829	8784	8857	7282	5037	5795	13796	6188	6630	12907	11771	7154	7908	7298	13542	6923	6302	10561	14207	9005
HIVEP2	2936	4373	2693	4111	6725	3382	3853	3056	4242	4432	3368	4122	3558	2851	4642	3191	5343	3562	4617	3430	3780	3634	3896	2907	3635	4440	5903	3449
FMO1	0	5	1	0	9	2	13	2	0	9	0	0	1	1	0	1	1	2	1	3	1	3	0	1	0	1	1	3
ELOA	2168	2120	1410	2103	2788	1792	2612	2678	2580	2038	1953	1910	1513	1637	2390	1520	1590	3347	2734	2103	1676	1704	3053	1989	1929	2264	3013	1564
LYPLA2	1796	2057	1475	1877	2370	1904	3118	2389	2519	1846	2182	2205	1677	2219	2563	1443	1916	2962	2706	1943	1679	1596	2362	2057	2305	1918	2240	1644
CLCN6	914	911	938	881	1422	688	1367	1204	1361	1053	935	1312	786	846	966	860	727	2634	1517	984	785	1011	1586	1023	1095	1304	1523	957
MRC2	77	60	73	203	101	224	241	107	92	91	67	124	134	107	110	322	109	56	211	46	82	318	97	149	84	151	85	417
NME1-NME2	6	7	7	8	11	2	14	14	17	1	3	9	8	2	10	3	3	8	14	9	2	10	5	3	3	6	7	11
SLC6A7	0	0	0	0	0	0	0	0	0	1	0	0	0	0	0	0	1	0	0	0	0	0	0	0	0	0	0	0
TSPAN9	258	289	248	221	156	187	498	370	235	295	261	360	417	459	291	194	327	316	334	476	370	324	359	415	561	239	153	187
BTBD7	1672	1993	1074	1752	2252	1572	1774	1984	2015	1780	1439	1316	1154	1205	1848	1428	1646	2782	2216	1681	1584	1572	2180	1443	1718	2115	2543	1177
APBA3	535	768	617	714	851	700	1251	830	935	731	732	673	623	572	1144	624	606	886	1221	736	652	707	951	711	643	989	863	883
MKS1	194	258	114	225	271	183	399	294	268	252	219	170	121	168	346	198	147	407	326	213	191	213	360	183	124	421	326	239
ABHD5	2632	2296	3967	2390	2154	2459	2399	3033	2339	3828	3360	3224	4298	2919	3378	2626	5523	3212	4106	3084	3456	3122	2002	4120	5470	3257	2202	1460
ANOS1	32	16	41	1	11	0	10	0	21	0	2	65	6	61	8	2	67	64	12	54	3	15	4	10	52	0	7	11
AKAP8L	1939	2149	1883	2376	2469	2416	3934	2929	2828	2674	2070	2223	2000	2332	3105	2294	2196	3536	3714	2475	2047	2632	3060	2514	2434	3774	2765	2334
MBTD1	1480	1703	1210	1463	1977	1340	1840	1905	1784	2013	1325	1283	1292	1040	1867	1522	1562	2227	2213	1660	1477	1675	1977	1426	1531	2013	2202	1395
UTP18	1204	1443	881	1286	1796	1120	2184	1790	1734	1286	1287	1424	956	1140	1856	948	1048	1990	1702	1196	1143	1169	1762	1277	1161	1351	1764	1196
RNF216	2316	2910	1659	2742	3385	2252	3841	3272	2995	3241	2637	2070	1835	2140	3363	2408	2350	3629	3710	2567	2609	2509	3249	2550	2083	3800	3870	2597
TTC19	852	900	559	976	1075	768	1675	1235	1255	801	822	759	461	525	1399	660	584	1433	1168	768	735	727	1113	749	553	1093	1217	808
PTBP1	7468	9058	5123	8148	12213	7341	11662	10620	10448	7648	7831	7107	6279	7037	11239	6181	6003	11433	10546	7560	6761	7522	11819	7987	6941	8995	10385	7002
DPF1	0	0	0	1	2	0	1	0	0	0	0	1	0	0	1	4	0	0	0	1	0	0	4	0	1	0	0	0
SYT7	0	0	0	1	1	0	0	3	0	0	2	0	0	0	2	0	0	0	1	5	0	1	2	0	0	1	0	2
LARS2	513	605	325	630	892	497	861	736	731	506	581	479	349	361	787	467	429	797	681	483	479	517	704	521	350	686	836	513
PIK3C2A	1635	2081	1203	1878	2741	1543	1691	1949	2322	2160	1398	1364	1219	942	1902	1665	1590	3343	2150	1531	1610	1541	2928	1410	1533	2479	2560	1417
PLAUR	2299	2238	5432	2198	2180	2132	2635	2251	2417	2051	2837	4046	3571	4208	2832	1834	3033	4001	3318	2595	2419	2557	2048	3145	5778	2006	1808	1636
ANLN	33	72	61	73	49	34	41	41	49	32	32	48	25	22	388	35	34	73	74	47	40	67	57	14	27	52	46	24
WIZ	1141	1222	823	1083	1644	1065	1765	1468	1671	1174	1055	1001	791	826	1376	985	995	1886	1613	1202	914	1120	1857	1064	930	1672	1438	1124
RABGAP1	1860	1995	1272	1902	2533	1470	2315	2278	2238	1981	1728	1736	1408	1481	2084	1426	1589	3070	2390	1683	1601	1621	2728	1758	1728	2227	2386	1453
DCN	1	0	0	6	3	4	10	4	2	1	4	4	1	1	1	2	2	0	5	3	2	0	0	6	0	6	0	6
QPCTL	129	156	76	124	153	95	204	173	130	110	112	99	57	96	166	120	72	154	185	116	96	113	174	119	101	176	164	120
PPP5C	1196	1294	739	1372	1689	1228	2118	1770	1438	928	1193	1133	640	664	1926	1078	638	2350	1763	865	960	1083	1565	1146	708	1345	1689	1134
CEP68	870	1119	329	1118	1265	910	1432	1118	1027	1089	1095	540	502	575	1392	774	1079	919	1259	825	903	942	1120	820	543	1201	1713	1043
MAP4K3	414	472	310	380	712	336	518	388	464	395	360	363	280	300	408	422	273	794	548	345	265	374	647	315	335	527	607	341
ZBTB32	51	92	60	38	31	56	114	100	69	56	31	39	43	23	166	48	64	69	121	97	69	82	129	32	4	77	83	76
TYROBP	12150	9619	12978	9100	8574	9053	14151	12297	11594	9356	12065	14524	12768	15535	10149	7413	14244	19803	13912	11403	10194	10259	10785	15058	21848	7901	7551	6932
LDAF1	452	452	371	349	420	338	620	570	495	342	475	420	228	438	421	246	389	801	441	387	332	324	494	424	506	373	513	277
GABRA3	0	0	0	0	0	0	0	0	0	0	0	0	0	1	0	0	0	0	0	0	0	0	0	0	0	0	0	0
BRCA1	372	395	651	433	430	416	365	402	513	502	341	442	306	401	1090	365	544	517	463	335	433	412	524	393	492	547	453	261
ERCC1	1371	1156	901	1195	1438	1070	1963	1667	1514	1129	1200	1138	931	1070	1255	935	864	2147	1640	1100	874	1069	1791	1293	1092	1504	1381	1051
CD22	605	1426	1107	2089	4937	1097	3906	3690	3712	3383	2923	688	2227	869	2224	1575	2212	814	2804	3612	2150	3565	1652	3314	114	2966	3431	2814
SEMA3B	12	23	64	15	20	12	30	23	28	27	11	57	37	26	38	15	31	24	53	51	16	39	16	39	29	28	10	26
MBTPS2	335	429	244	320	544	283	460	399	478	318	287	293	206	240	362	326	269	641	397	314	264	277	619	301	232	386	545	291
PRICKLE3	331	394	354	356	452	374	629	640	502	385	460	528	292	469	560	273	454	718	517	447	339	412	579	514	460	474	482	303
LTF	6234	902	1551	3313	201	1344	2553	1788	393	341	216	1253	1139	1293	4054	2542	677	2155	5268	9334	1729	3168	2593	653	748	948	2079	822
EXTL3	2894	2707	2573	2614	2762	2690	3338	3490	3055	3383	2604	3252	2658	2646	2547	2300	4150	3349	3722	3118	2686	2522	3029	3288	3235	3138	2723	2152
NR1H4	1	0	1	0	0	0	2	0	0	0	0	0	0	0	0	0	0	0	0	0	0	0	0	0	1	0	0	0
ELOVL5	8665	10707	12215	8710	10078	7981	9876	9893	9189	10724	8993	11955	12325	10308	12686	7492	14023	11967	13846	10554	9574	10717	8663	10599	15312	10358	9598	7914
ALOX5	11355	10764	19819	8286	9991	8609	11417	9777	10141	13734	11224	20944	12175	20396	9954	8138	33467	17873	14826	15742	12420	11853	11362	14342	23306	10838	8870	7097
KDM5D	1550	1	0	1	4	0	5	2640	2	2559	1	1875	5	1446	4	2588	0	4259	3565	1	0	3	3789	1	1400	5584	1	3
CALCOCO1	4673	5808	5604	5113	5012	4920	6567	6029	5630	6731	4955	5597	5309	5537	6553	5228	6528	7152	8390	5670	5280	6064	5988	6256	6764	7487	5811	4511
UBR7	1165	1566	896	1363	1797	1236	1892	1667	1746	1425	1284	1058	902	1011	2058	965	1072	1799	1798	1101	1101	999	1723	1052	1132	1432	1665	1154
MAP4K5	986	1505	883	1184	1507	1262	1601	1514	1405	1496	989	982	847	797	1499	1084	846	1836	2013	1119	1059	1002	1762	1010	918	1822	1768	1188
EHD3	580	729	891	609	707	618	962	844	703	765	587	623	803	413	904	599	648	844	889	1145	718	650	919	777	1175	624	718	614
PSMC4	1544	1969	1192	1679	2163	1645	2850	2348	2129	1466	1792	1556	1135	1496	2341	1301	1256	2721	2393	1564	1446	1420	2506	1585	1529	1753	2095	1584
MAN2B2	3492	3656	2776	3016	3851	2817	4479	4188	4662	3688	3597	3506	2587	2979	4332	2879	3871	4937	4326	3396	2889	3202	5147	3246	4149	4618	3689	3177
SLC7A14	0	0	0	1	0	0	0	0	0	0	0	0	0	0	0	0	0	0	0	0	0	0	0	0	0	0	0	1
CLDN11	2	2	7	4	1	0	2	1	0	2	0	4	1	2	0	1	3	1	9	2	0	7	0	1	1	0	0	3
SLC25A39	10272	4911	21430	19355	4838	41654	18229	9147	13493	8591	9893	9568	27717	17139	12015	20331	8492	6087	28036	11057	10942	25883	7371	26803	24952	22059	4501	30848
MVP	9914	10077	14992	8659	14101	9007	12614	9770	11771	9260	10242	16358	14358	16063	10841	6815	15182	14749	15063	11084	9526	9689	12973	11782	18005	8482	9315	7768
NUB1	3928	5987	7135	4925	9717	4322	8043	5585	6401	4359	4972	6533	7768	6239	6662	3471	3806	6601	6707	3836	4793	4182	7231	4870	7515	5081	5396	4690
PGM3	472	543	381	442	556	396	642	539	543	461	461	382	286	331	649	428	344	768	688	513	372	491	718	449	370	824	820	440
RWDD2A	157	182	73	93	126	127	154	118	109	115	191	110	59	59	152	124	92	178	169	106	92	102	153	120	71	131	269	108
CLK1	5323	6495	8993	7257	6653	6968	9984	8069	8094	9255	6207	7390	7107	7476	10513	8292	6211	9009	12670	8124	6869	9244	8821	7628	7583	14118	9396	7318
POLR3B	389	431	189	315	514	381	566	517	453	389	339	272	236	220	509	302	308	434	439	398	279	294	528	341	227	479	662	367
ANGEL1	753	735	377	791	961	618	1073	908	926	742	631	596	388	382	932	575	465	1283	1083	570	580	629	1021	640	421	931	1168	564
RNF14	1036	1439	729	1152	1411	1293	1834	1503	1529	1173	1264	1202	869	905	1488	1025	965	2178	1699	1076	1008	1108	1543	1026	1132	1445	1605	1103
DNASE1L1	1525	1278	1212	1092	1195	1038	2164	1479	1720	1147	1280	2093	907	1647	1294	933	1383	3883	1549	1341	932	1189	2195	1409	2150	1370	1431	952
DDX11	107	146	256	121	191	141	271	670	648	556	472	349	86	62	460	139	105	250	754	594	389	897	267	120	74	1004	215	558
HEBP1	935	757	1251	766	997	734	1179	911	1053	686	882	1180	874	1403	787	660	725	1546	1191	810	652	773	1054	1045	1497	724	857	551
GPRC5A	3	6	4	16	15	3	10	1	4	0	2	0	1	4	10	2	0	0	7	0	0	10	8	7	6	9	3	2
MAMLD1	19	60	23	39	36	46	79	13	57	36	55	23	18	27	80	17	24	44	61	42	41	40	64	26	14	40	96	50
CD6	2649	6905	1091	5272	6681	4606	7648	5028	7564	4182	3842	2227	2064	2272	10816	3951	2462	4825	7354	4130	4747	4168	4449	2991	1131	6873	7082	6573
TACC3	4513	3834	4676	3515	3373	3462	4949	4897	4092	5493	4410	5373	4613	4962	5730	4536	6308	6103	6539	6325	4885	4788	4055	6038	7798	4856	4507	3583
UFL1	1648	2394	1124	1724	2468	1502	1981	2085	2313	2087	1554	1532	1037	1169	2088	1620	1503	3080	2214	1863	1644	1570	2704	1330	1276	2369	3092	1801
POLA2	107	144	95	126	217	117	262	201	183	147	163	125	141	130	225	111	117	266	176	130	117	128	199	152	138	199	201	141
ZC3H3	1240	1324	1658	1227	1565	1115	1691	1507	1564	1163	1272	1813	1346	1706	1557	1055	2378	1571	1629	1471	1233	1320	1510	1368	2053	1415	1485	967
CAPN1	6722	7356	5536	6329	7257	5375	9256	7519	8107	6026	5983	7362	5268	6920	7068	4745	7992	11000	8043	7590	5554	5678	9359	6923	10369	5576	6880	5318
ACP3	981	833	928	607	579	645	520	890	990	994	530	1121	670	915	376	794	910	1429	917	1054	612	745	1016	900	963	898	787	462
MDH1	1801	2562	1335	1929	2770	1666	3335	2645	2750	1755	2163	2041	1195	1798	3167	1566	1344	3724	2707	1998	1675	1659	2682	1727	1660	2179	2724	1889
SLC30A9	1252	1525	982	1147	1624	1043	1558	1573	1639	1382	1249	1266	846	1056	1682	1046	1231	2276	1627	1228	1138	1211	1667	1160	1114	1530	1788	1052
MTMR11	738	622	992	501	884	499	936	813	780	492	470	783	750	641	359	434	553	2277	993	716	374	662	1034	788	984	787	657	530
COX15	1292	1283	1248	1147	1527	1083	1672	1608	1603	1253	1209	1361	963	1253	1644	1039	1365	2679	1594	1235	1121	1122	1528	1160	1648	1500	1568	1130
CCDC88C	5164	6990	2916	6434	8426	6164	7836	7328	8296	5956	5999	3634	3224	3111	8330	5199	3516	9440	8046	5014	4951	4866	9616	4278	3302	8831	9048	6540
YAF2	497	784	459	684	665	573	898	851	902	733	596	581	512	441	1000	541	585	1034	1012	558	629	634	683	500	638	770	748	578
ZMYND11	1877	2945	895	2385	3131	2110	3185	3088	2784	2385	2016	1319	1116	1011	3248	1930	1410	2457	3019	2095	1981	1844	3469	1496	933	3322	3749	2225
WAS	13321	12646	17517	11697	14799	12594	15907	14744	14691	14217	15922	17763	17235	20222	16209	10146	20766	18698	20069	14609	15235	12948	14762	17884	25701	12830	11628	10247
DPEP1	1	1	5	1	6	1	1	2	0	0	0	0	0	4	2	1	2	1	4	2	0	1	4	3	0	2	0	0
BID	3429	3331	4208	3421	3155	3020	3996	3930	3612	3269	3682	4424	4280	4230	3697	2854	3655	6109	4911	3119	3266	3459	3492	4229	5631	2887	2808	2592
MATR3	281	394	208	343	482	305	357	376	422	416	262	239	205	159	438	352	246	555	523	329	302	364	578	288	203	614	562	339
NPC1L1	1	1	3	0	2	3	0	6	0	2	1	1	3	0	6	1	2	2	6	6	3	1	0	2	4	12	3	3
XYLT2	601	717	425	694	817	624	1103	738	811	685	633	537	400	452	889	497	441	933	837	611	540	531	991	571	509	786	737	591
RGPD5	25	30	8	23	31	18	28	35	36	25	22	22	19	8	41	19	8	29	47	16	28	29	27	22	19	30	37	24
STMN4	0	1	0	3	1	0	0	1	0	0	1	0	0	0	1	0	0	1	0	1	0	0	0	0	0	0	0	4
NUDCD3	1540	2064	1122	1786	2470	1599	2877	2528	2542	1756	1932	1324	1141	1311	2553	1329	1323	2578	2259	1670	1438	1658	2531	1763	1159	2404	2574	1720
ISL1	0	0	0	0	0	0	0	0	0	0	0	0	0	0	0	0	0	0	0	0	0	0	0	0	0	0	0	0
CHDH	9	11	20	10	24	14	24	21	8	8	18	6	21	31	24	10	5	26	31	7	24	16	4	11	4	4	18	18
IL20RA	0	0	0	0	0	0	0	0	0	0	0	0	0	0	0	0	0	0	0	0	0	0	0	0	0	0	0	0
CLCA1	0	0	0	0	0	0	0	0	0	0	0	0	0	0	0	0	0	0	0	0	0	0	0	0	0	0	0	0
CLCA4	0	0	0	0	0	2	0	0	0	0	0	0	0	0	0	0	0	0	0	0	0	0	0	0	0	0	0	0
GLT8D1	1014	1169	790	936	1157	993	1659	1308	1301	1054	1140	1013	646	859	1427	862	921	1619	1376	991	916	938	1317	976	897	1412	1438	972
ATP2C1	1796	2363	1917	2125	2744	1818	2821	2696	2734	2272	1878	2096	1603	1762	2969	1705	1761	3689	3014	2197	1842	2003	2969	2056	2196	2634	2814	1763
IGF1	13	78	41	9	5	5	8	38	21	13	19	24	4	5	30	14	9	6	4	21	16	11	21	4	6	2	9	10
SLC38A5	565	586	655	1232	478	2315	1709	1230	1893	783	824	694	1270	1547	1825	1714	500	853	1842	866	1046	1132	770	1265	1063	1451	525	2215
RALBP1	4946	5308	7083	4901	4902	5472	5518	5630	5171	6321	5513	4952	5508	6263	6595	4442	6751	6182	6774	4758	6068	5015	4747	6093	7156	5543	4741	4086
RUFY3	1028	1040	785	837	1538	685	1562	1116	1208	938	903	896	939	774	951	867	569	2847	1419	811	722	891	1680	976	927	1358	1290	859
CNTN1	14	16	13	35	50	4	42	8	1	0	0	0	6	9	10	18	0	0	14	1	0	25	18	25	14	30	16	6
SLC11A1	12894	8602	21121	9263	5479	8280	9571	9623	9463	14105	11059	17175	10743	21909	9279	10339	24921	17256	14657	21068	12096	16097	10136	16106	27681	13668	10959	5251
WWTR1	30	28	17	45	51	31	63	36	37	16	13	14	18	19	49	30	30	36	25	21	40	21	49	15	16	48	56	51
AGPS	2332	2714	1596	1986	2829	1720	2528	2482	2658	1943	1857	2071	1281	1867	2803	1595	1753	4572	2582	2037	1533	1785	3889	1713	2204	2071	2925	1587
ZNF285CP	0	0	0	0	0	0	0	0	0	0	0	0	0	0	0	0	0	0	0	0	0	0	0	0	0	0	0	0
STEEP1	609	836	487	657	859	494	1095	922	862	628	687	618	511	523	847	474	484	1107	901	348	502	539	897	626	539	705	920	494
ATP1A2	8	4	0	1	0	1	3	10	2	0	2	0	1	0	1	2	2	5	0	0	2	3	0	0	0	3	2	1
TTC27	452	540	211	514	771	364	942	658	702	464	552	365	245	302	707	381	343	606	546	460	412	427	735	403	220	676	716	518
ZNF582	83	116	74	99	163	112	186	141	139	98	116	83	72	57	142	91	68	137	132	86	92	100	157	78	75	139	136	133
VSIG2	12	9	9	21	14	11	22	10	5	6	9	11	32	4	17	19	5	3	18	7	13	20	9	10	11	6	9	12
PHLDB1	18	9	3	19	37	18	31	22	21	28	26	18	11	14	29	21	20	26	15	12	32	15	41	22	13	50	53	27
MARCO	818	129	1371	321	829	131	673	597	211	51	676	1488	479	2143	129	219	998	2116	438	598	102	671	1255	764	788	319	612	535
CYP24A1	62	52	58	113	134	28	102	38	33	1	2	3	36	26	42	43	4	1	53	6	3	80	99	66	54	97	41	30
PRDM11	180	267	97	348	369	250	417	406	322	306	207	151	187	73	335	212	163	247	340	256	166	237	346	216	98	388	482	234
SYT13	1	1	1	4	2	0	2	0	1	0	0	0	0	0	0	1	0	0	0	0	0	2	4	1	3	9	1	1
SNAI2	0	0	0	0	0	0	0	0	0	0	0	0	0	0	0	0	0	0	1	0	0	0	0	0	0	0	0	0
CD74	111932	103712	80865	84791	173783	79208	180196	151564	139031	86383	117976	108875	83021	106973	94041	56704	76678	217110	128521	81385	73521	86143	163540	103430	88503	86377	119113	72144
HGF	599	607	745	405	457	352	495	359	638	486	466	671	333	554	351	331	696	1896	533	597	362	400	879	458	822	525	535	241
ZRANB1	1779	2176	1881	2114	2270	2473	2867	2461	2281	2382	2024	1714	1926	1981	2613	2025	2251	1962	3184	1942	2101	2078	1991	2169	2568	2752	2319	1856
NCDN	620	706	479	688	981	583	1118	783	838	571	635	548	420	444	853	497	444	955	868	681	473	550	1020	576	553	640	915	556
ADGRA2	473	334	304	407	269	193	212	468	461	276	252	171	92	186	270	485	206	437	432	154	108	132	414	342	249	263	531	178
CCT8L1P	0	0	0	0	1	0	0	4	0	0	1	0	0	0	0	0	0	0	0	0	0	0	0	0	0	0	0	0
ZFP64	341	466	228	416	544	335	723	578	543	368	353	352	231	274	522	297	252	632	538	405	293	278	595	330	267	499	618	353
MNAT1	141	212	92	146	239	187	292	326	232	157	198	131	96	116	328	139	129	228	208	159	151	167	202	122	112	240	235	192
SAMD4A	261	249	600	226	1279	242	718	342	734	248	263	361	447	380	192	219	184	1173	448	151	156	215	1238	333	405	288	266	297
RUNX3	7021	11867	2502	11311	12152	9598	13963	12847	12445	8108	9770	5005	3831	3705	13315	6493	4490	9266	11609	5335	7473	4944	14957	5187	3197	10022	12430	9852
MRE11	1346	1616	859	1654	1979	1440	2062	1636	1818	1853	1333	1038	969	929	1754	1460	1177	2707	2180	1347	1293	1572	2164	1379	1190	2266	2366	1346
PLEKHB1	294	518	83	557	735	549	892	522	473	570	603	398	298	283	828	420	319	265	615	464	486	497	391	434	127	755	721	777
SERPINB1	11598	9556	12325	8172	10480	6698	10824	10292	9719	9025	10033	15264	9633	15429	9751	6775	24493	18013	12627	11502	10553	9450	9572	11172	20103	8413	9506	6368
CYP3A43	0	0	1	0	0	0	0	0	2	1	0	0	0	1	0	0	0	0	0	0	0	0	0	0	0	2	0	0
SLC7A9	8	5	4	10	5	9	7	3	4	4	8	2	1	4	1	6	0	10	12	2	7	2	4	5	6	14	8	5
SPAST	1966	2407	2065	2026	2415	1662	2140	2500	2572	2400	2009	2039	1781	1938	2568	1790	2388	3071	2964	2035	2128	1975	2710	1981	2779	2297	2398	1620
NRXN3	0	0	2	1	0	2	0	2	1	0	1	0	0	0	2	1	2	0	0	3	0	1	0	3	0	1	0	0
OSBPL5	1416	1720	745	2033	2008	1644	2992	2231	2713	1181	1338	1105	790	878	2055	1183	777	3417	2600	1066	1278	895	3760	953	1251	1539	1893	1652
AQR	2880	3321	1903	2787	4007	2634	3326	3262	3562	2787	2501	2365	1892	1846	3550	2221	2622	4754	3441	2721	2333	2373	4119	2539	2403	3650	4212	2213
CPS1	15	14	6	28	21	11	16	10	10	14	14	1	8	9	27	9	4	5	14	5	3	20	11	11	4	16	18	11
C8B	0	0	0	0	0	0	0	0	3	2	1	0	5	0	3	0	0	3	3	0	0	0	1	0	0	0	1	0
FHL1	448	594	519	696	495	567	2007	482	559	504	495	514	846	518	786	546	478	733	607	1013	705	744	518	582	1074	577	918	475
RTF2	4362	4626	5373	4252	4796	4159	5914	5612	4976	4962	5541	5870	5380	5960	6047	4069	7244	6565	6570	4607	5377	4587	4633	6031	8461	4992	4223	3659
GABRA1	0	0	0	0	0	0	0	0	0	0	0	0	0	0	0	0	0	0	0	0	0	1	0	1	0	0	0	0
NLRP2	106	242	139	258	754	143	89	135	108	373	217	303	135	127	372	93	166	101	316	202	59	248	304	30	66	273	308	389
SLC45A4	3790	3265	3822	2847	2977	2356	2529	3196	1998	4570	3180	3084	4544	3218	3030	3380	7029	2036	4753	3486	3855	3474	2100	5066	3748	3961	2215	2204
RNF10	10113	9677	19120	15574	8412	26391	19045	11376	12620	11043	13685	15288	19667	16035	13041	21427	27407	12019	26291	15778	12753	16780	10537	14260	25278	22383	8563	14893
ZNF839	436	501	493	462	554	358	740	575	562	587	488	531	393	478	748	445	698	651	692	575	472	529	516	533	456	819	634	523
ZDHHC6	1581	1930	1477	1826	2119	1606	2760	2081	2375	1841	1665	2062	1519	1695	2666	1722	1504	2726	2795	2090	1679	1855	2457	1816	1851	2726	2519	1889
GRAMD1B	715	684	1037	649	1313	734	1169	895	1062	600	643	845	877	752	942	485	398	1378	807	342	565	639	1324	661	1331	594	818	421
RNH1	4547	4170	3554	3526	5317	3209	6576	5228	5147	3108	3944	4621	2875	4663	3865	2548	3066	8439	4916	3650	2524	3090	6281	4434	4066	3801	4535	2835
NDUFS1	2445	2889	1775	2071	3086	1796	2724	2864	2708	2459	1201	2056	1708	1793	3072	1819	2135	3660	2949	2321	2035	2070	3295	2044	2281	2762	3195	1861
RB1CC1	3450	4129	3558	3391	4428	3411	3084	3972	3942	4727	3254	3291	3674	3133	4228	3359	6266	4567	4813	3744	4088	3680	4297	3495	4452	4561	4383	2957
ERP44	3548	3865	4196	3114	4637	2984	4810	3769	4217	3298	3535	4797	3777	4321	4114	2510	3802	5931	4405	3165	2890	3218	4554	3748	5060	3314	3594	2564
ALAS1	1579	1386	1599	1328	1574	1235	1861	1588	1815	1213	1457	1690	1295	1916	1837	1084	1365	2674	1873	1236	1278	1301	1747	1404	2448	1454	1360	922
BIRC3	2441	4902	2351	5031	10636	4494	7363	5812	7648	6525	5551	2862	4006	2627	8191	4290	3867	5623	8290	7327	5419	6420	6459	4175	1511	6861	9600	7952
AKAP11	2506	3711	1584	3176	4685	2767	3100	3562	3787	3492	2678	1931	1861	1654	3430	2861	2398	5310	3605	2815	2549	2905	4730	2033	1700	4243	5200	2841
GLRX2	355	410	295	351	409	328	545	459	489	487	376	374	269	284	514	332	395	733	601	369	345	371	564	325	384	560	598	359
SNAPC1	164	228	302	208	205	156	308	299	232	244	162	386	128	153	259	176	163	314	251	236	186	317	215	148	142	174	246	171
DERA	709	687	765	615	822	564	881	772	728	643	602	909	522	703	753	511	744	1600	778	699	536	624	952	651	714	661	802	453
STRAP	2311	2771	1644	2156	3164	2067	3637	3097	2986	2151	2261	2324	1779	1994	3351	1830	1955	3835	3147	2373	2014	2091	3214	2147	2309	2520	3019	2090
ABCC2	113	127	195	146	174	106	153	135	128	145	114	112	84	135	196	143	135	117	236	137	117	179	130	163	154	231	174	104
DEF6	5274	5686	4183	5806	6338	5795	8797	7276	8055	6748	6548	6318	4775	6711	8794	5349	6207	7893	8742	5718	6260	5993	7450	6180	6542	8991	7167	5529
PLEKHO1	7718	7669	8371	7775	12407	6943	12533	9902	10445	7568	8850	11564	12840	9150	9072	6816	6708	14134	12127	7697	7305	8438	11026	11547	11919	6696	7725	6020
GCLM	783	1340	649	978	988	925	964	1066	925	903	896	613	596	592	1325	662	1092	983	1352	952	912	809	1446	554	1118	1080	1127	933
UBR2	9614	8935	10893	8784	10809	8317	7344	8102	9061	10514	7243	8704	12307	9264	10287	7447	11624	10878	12306	8747	9427	9749	9252	10381	14174	10074	9269	6661
EHD2	23	18	17	24	23	14	41	19	6	12	9	11	31	24	25	19	15	24	20	20	10	18	30	26	29	18	11	14
DEPDC1	5	36	30	9	18	13	16	31	36	17	6	25	6	7	197	7	19	29	21	32	37	28	29	13	10	15	20	4
CCDC28A	1179	1433	1432	1188	1296	1190	1742	1715	1576	1403	1560	1654	1168	1290	1853	1076	1743	1777	1507	1352	1445	1181	1355	1445	1359	1389	1373	1243
RRAGD	956	877	1513	711	521	644	961	689	934	893	841	1567	803	1317	856	745	1518	1506	1203	987	892	911	639	1068	2156	930	462	452
HSF2	291	384	172	604	694	451	685	582	541	393	446	346	309	240	505	469	232	479	505	366	375	500	521	348	222	765	597	359
PHF20	3202	3904	2319	3673	3793	2884	3957	4134	3664	3790	3302	2771	2707	2762	4387	3020	2543	4666	4547	3180	2908	3027	3869	3437	3246	3731	4387	2738
HSD17B6	6	14	1	8	7	9	20	16	10	14	5	8	6	0	21	3	4	1	7	7	14	5	10	13	6	8	14	9
NR1H3	106	116	121	135	140	114	228	169	253	154	147	148	88	143	148	124	67	340	175	168	95	115	188	184	153	147	170	98
TYMP	10507	14399	26035	12223	22004	12208	26322	16497	27680	9681	12192	28444	24686	35839	12499	8838	16359	36435	17554	9954	10536	11323	30944	17939	31689	9036	10319	9034
NCAPH2	569	791	399	719	973	762	1455	1048	911	883	768	612	614	669	1355	667	493	811	1158	664	692	729	923	768	478	1000	1039	815
TOMM34	400	424	280	422	544	270	760	739	629	435	414	224	350	376	544	366	227	817	595	408	383	263	339	387	311	479	652	390
SEC63	3174	3823	2146	3345	4149	2608	4344	4314	3916	3446	2894	2807	2287	2404	4000	2704	2737	5166	4210	3112	2776	3038	4831	2822	2824	3950	4676	2617
KPNA6	2627	3252	2077	2842	3996	2477	3728	3455	3592	2718	2649	2618	2095	2161	3721	2262	2611	4165	3927	2523	2490	2571	3820	2397	2703	3343	3690	2316
VIM	86005	51236	60080	50834	51335	47105	78076	59131	64153	46400	54886	67514	40691	71508	54200	34587	73574	145056	72192	75070	45690	62517	77108	68263	91339	46445	68931	36553
RTEL1-TNFRSF6B	51	60	46	75	73	68	127	41	73	65	59	58	57	54	101	88	45	259	122	92	41	69	183	63	60	166	108	110
FAS	2732	3470	6200	3274	4902	3162	3325	2334	2814	2748	2859	4218	7223	5602	4638	2593	4549	3797	4923	2684	3263	3756	2962	3280	8756	3271	2891	2619
RNASET2	14262	10709	24145	16291	8516	10711	16633	16483	14811	20719	17447	12282	18442	17090	13805	15247	21579	23281	17127	13727	18390	19724	14390	24552	17408	17813	12152	10200
CD44	27893	26461	31331	22037	33681	20801	33353	25919	30812	22373	23180	38276	18146	28048	26490	15292	60233	58879	30745	31317	23442	24287	32163	26330	33510	24336	35897	19649
KCNG1	25	32	35	48	259	44	212	191	179	93	157	58	49	40	144	87	48	16	165	209	141	80	66	83	7	103	158	137
AGPAT4	620	586	539	580	606	593	908	686	800	549	532	435	333	398	718	538	459	1197	903	665	566	577	935	503	442	1114	1128	539
SLAMF7	2890	5495	2836	3396	7639	4295	4917	4850	5940	2565	4024	6139	2640	3416	5175	2216	2177	11373	5592	2844	3093	2281	6867	2227	3399	3982	4550	3790
BTN3A1	7873	11916	16646	11688	13852	10687	14062	10117	15037	8202	9482	13000	10914	14423	20187	9493	6040	16648	16335	7216	9150	9511	15400	11473	15674	17445	12372	10599
MIPEP	132	233	75	182	227	138	261	255	263	218	146	146	113	128	337	157	127	251	243	194	172	174	254	143	78	239	282	182
PRKCH	5040	9061	1873	7842	9458	7579	9502	9480	8931	6097	7434	3921	2941	2309	12060	5152	3759	5250	8632	4691	5997	4809	10215	4102	2474	7953	10824	7816
INSRR	0	0	0	1	1	1	2	1	0	3	0	0	0	0	0	4	2	0	1	0	0	1	0	1	1	1	0	0
IFNGR1	13380	10709	12102	10114	9384	7792	10379	11540	11389	10964	12040	14972	9957	14754	9782	7617	18719	21186	12510	11777	10385	9345	11806	12100	19436	10341	9450	6636
B4GALT7	377	349	249	470	467	457	685	519	530	357	427	309	235	409	543	524	237	578	674	374	348	362	465	383	363	554	468	560
SH2D2A	631	1388	420	1092	1634	1407	2074	1879	1647	1057	1475	621	436	421	2299	888	619	792	1945	852	1081	726	1290	610	265	1117	1661	1456
VRK2	888	1096	974	788	1760	739	1048	893	1332	689	745	1010	869	992	953	573	667	2036	1050	634	684	692	1682	777	1149	859	1036	647
TNFRSF1B	30738	28922	34543	26613	26282	25092	33809	30607	38669	27327	30362	37884	26066	37533	27087	19528	32773	56856	34266	27413	26690	25163	34389	32826	44097	24255	27722	22174
VEZT	918	1280	521	1094	1423	903	1386	1204	1326	966	1018	779	593	616	1358	916	782	1706	1297	988	870	1010	1365	955	684	1311	1527	920
POU2F2	5604	5242	4580	4411	6440	3784	5550	5158	6744	5031	4080	6183	3296	4983	3827	3425	4244	14553	5966	4542	3414	4920	8991	5500	6316	5042	6456	3518
BRD9	1115	1366	818	1207	1634	1235	2281	1799	1665	1349	1316	1131	868	1065	1759	1148	1036	2014	1898	1442	1187	1262	1971	1285	1027	2045	1886	1275
SNX1	6022	6403	5802	5392	7602	5371	7798	7071	7348	6601	5822	6567	5309	6230	7216	4911	6641	10452	8239	6979	5281	5860	8357	6141	7713	8096	7895	5220
TBPL1	604	945	889	820	978	843	1255	1066	1057	902	831	724	755	705	1180	696	826	1016	1225	890	812	786	842	783	993	915	960	737
ARNTL2	45	92	111	51	172	36	62	86	77	49	47	118	110	124	112	26	79	136	52	134	37	72	140	50	136	28	92	59
BCLAF1	6471	8090	4985	7230	10734	6329	8710	8351	7696	8855	6464	6292	6490	5587	9063	7370	7454	10096	11100	7420	7084	7478	9688	6630	7268	10510	10585	6818
SLC39A9	2400	2335	1699	1927	2731	1761	2756	2507	2682	2048	1974	2013	1575	1779	2560	1753	2057	3189	2672	1951	1914	1934	2880	2102	2264	2530	2666	1735
ANK1	504	378	1224	1214	346	2155	1161	427	515	471	602	806	1160	828	775	1547	603	493	1343	916	618	1698	504	982	1148	1105	503	1290
IBSP	0	0	0	0	0	0	0	0	0	0	0	0	0	0	0	0	0	0	0	0	0	0	0	0	0	0	0	0
TFB1M	221	258	127	286	280	209	389	330	271	217	227	201	146	214	341	199	203	405	344	225	173	207	340	243	133	353	310	260
RABEP1	2360	3368	1749	2731	4141	2354	3847	3648	3854	3181	2445	2180	1978	1727	3821	2331	2306	4322	3391	2753	2513	2569	4046	2475	2243	3634	4259	2548
HMGB3	116	172	137	64	98	52	132	167	113	85	91	115	109	83	290	62	117	163	108	189	75	104	149	143	120	104	150	54
NUP160	1624	2195	1000	2270	3310	1652	2446	2403	2723	2207	1673	1455	1235	958	2708	1735	1510	2583	2546	1863	1591	1891	3134	1519	1180	2563	3063	1918
BAK1	921	1537	1600	1359	1927	1060	1861	1908	1833	1008	1205	1997	1605	1645	2003	963	908	2197	1880	1177	959	1059	1514	1202	1498	1132	1404	974
MUSK	0	0	0	0	0	0	0	0	0	0	0	3	0	1	0	0	0	0	0	0	0	0	0	0	0	0	0	0
IKZF2	639	3186	489	1037	1890	1863	1324	1581	1879	1625	919	466	542	347	2347	1582	490	1351	1540	764	1203	840	2649	847	394	1292	2526	830
GRN	31584	21161	32903	18983	27501	15811	32869	28459	36242	16547	22958	44785	18775	31621	19225	14768	27827	54558	27076	27958	15098	18390	35202	30082	41479	15323	20111	11361
FAM13B	2712	4056	1655	3174	4258	2753	3337	3647	3787	3336	2826	2379	2174	1802	3743	2605	2808	4120	4029	3344	2754	2890	3944	2438	2585	3895	4239	2896
ARHGAP31	1755	1306	978	1334	2400	1044	1590	1595	1730	1100	1043	1130	1124	1233	1074	731	987	2912	1310	1021	652	1196	2467	1220	1474	1179	1784	847
CENPQ	128	221	75	145	273	171	226	229	171	143	140	145	122	129	235	153	124	221	219	136	205	142	146	116	83	193	174	160
SARS1	3108	4167	2130	3559	4567	3332	5642	4646	4697	3358	3633	3634	2548	3093	4739	2676	2790	5208	4639	3363	3012	3047	4786	3248	3125	3736	4604	3124
RANBP3	1807	2194	1457	2121	2833	1796	3378	2711	2620	2134	2061	1863	1575	1810	2752	1666	1950	2771	2737	1976	1896	1903	2586	2158	1961	2538	2623	1775
ARID4A	3070	3893	3322	3232	3921	2814	3094	3681	3484	4254	3009	3024	3113	3045	3990	3145	4743	4417	4541	3600	3470	3857	4121	3348	4289	4399	4400	2708
EIPR1	381	559	331	475	592	383	737	657	553	388	531	435	304	382	699	339	402	722	653	445	417	370	597	357	362	600	645	424
PNPLA6	4025	4861	4207	3734	4875	3479	7335	4831	5030	3821	4641	5065	3076	4500	4539	2864	4159	8292	5799	4227	3678	3358	6544	4385	4066	4010	5079	3590
IFT88	269	367	202	274	401	246	521	378	413	397	271	255	192	275	418	257	295	422	549	327	263	356	430	280	190	429	482	283
ALG1	440	530	287	517	718	475	883	735	711	491	524	447	277	346	721	364	335	776	672	570	415	421	740	484	301	587	740	488
ZCCHC8	1157	1468	974	1328	1690	1187	2022	1542	1785	1496	1192	1372	1004	1139	1811	1172	1084	2379	1917	1389	1127	1310	1876	1311	1029	1799	1847	1247
ABCF2	404	484	297	429	658	429	934	608	655	397	429	376	270	346	712	339	277	672	688	469	333	396	594	393	370	560	605	442
CHPF2	2599	2223	2722	2443	2821	2407	3744	3145	3290	2763	2547	3012	2354	2905	3107	2314	3143	3301	3864	3142	2458	2616	3350	3006	3415	3120	2942	2402
LRRC7	1	0	0	17	15	2	2	0	1	8	9	6	10	3	4	17	4	8	5	8	4	1	0	4	0	47	5	0
FUT8	400	737	308	506	784	378	867	613	691	430	522	425	310	279	927	351	471	607	769	530	508	429	656	396	291	540	810	492
UBA6	1616	2218	1844	1908	3334	1648	2358	2194	2577	2253	1797	1962	1780	1531	2519	1747	2418	3330	3078	2157	1824	1947	3592	1591	2095	2868	2616	1921
GAB2	6580	5080	11341	4946	4828	4950	4799	5383	5716	7244	5769	8898	7235	9120	6557	4575	12467	7613	7253	6732	6764	6861	5135	7676	12846	6470	4794	3707
ATP6V0A1	2868	2403	3918	1997	2679	1855	2535	2303	2711	2401	2670	3595	2231	3001	2318	1952	2943	4155	3472	2604	2284	2337	3323	3105	3796	2388	2574	1393
PIAS1	5320	5437	5342	5218	6085	4200	5703	5608	5738	5675	4654	4882	5184	5020	6050	4754	6412	8285	6896	5044	5178	5254	6537	5791	6971	5890	6084	3882
SLC4A7	1217	2723	744	1867	2332	1903	1770	1921	2649	1939	1608	824	781	744	2876	1683	1236	2211	2491	1664	1737	1551	2896	1080	700	2496	3223	2188
APBA2	772	1505	242	1906	1422	1039	2071	2229	1680	1265	1223	562	666	628	2588	1272	513	750	1580	773	779	1498	1120	836	522	2068	1961	1265
MAP2K3	6496	5554	9746	6839	4997	8416	7397	7051	6531	6313	7511	7340	6917	8160	6353	7246	10303	7271	10498	7639	6142	7698	5752	8599	10538	6583	4952	5218
CLXN	3	0	1	3	0	6	7	0	1	16	3	0	9	3	1	21	2	3	13	0	24	3	0	7	0	6	8	0
TMSB10	21836	25713	20908	22667	34830	21378	47369	31914	34731	17085	29275	30439	22701	27151	33367	15737	15373	45132	31229	21585	20549	20099	29287	25352	26151	21069	26319	23037
ASTE1	498	646	342	597	762	689	971	724	771	591	571	469	331	377	886	506	400	789	813	581	473	565	788	518	345	754	959	595
RNF19A	2691	4043	2643	3217	4335	3128	3811	3552	4192	3551	3014	2666	2616	2603	4415	2859	3237	4103	4843	2801	3092	3454	4810	3050	3259	4389	4550	3358
PEX3	203	355	135	313	504	211	384	423	405	319	289	204	167	172	497	228	229	442	355	297	290	258	422	254	158	422	452	298
GABARAPL2	2719	2971	4234	2769	2337	2590	3935	3561	2868	2944	3013	3263	3633	2803	3692	2612	4115	3300	4333	3125	2953	2950	2312	3377	4621	2964	2559	2209
MYOC	0	0	0	0	0	0	0	0	0	0	0	0	0	0	0	0	0	0	0	0	0	0	0	0	0	0	0	0
SH3YL1	589	870	229	1113	1338	713	1379	933	994	1035	1266	648	545	395	1702	796	596	921	1295	639	743	749	1261	617	280	1682	1412	935
FAM136A	685	789	518	787	826	605	1255	1071	860	680	779	729	547	581	1114	692	433	1158	968	699	567	657	943	642	573	988	918	593
VCL	9894	12620	7840	8897	10290	9095	11359	11382	10619	9532	8911	8522	9916	7054	10296	7397	8899	20735	11111	10555	9840	9199	14019	9385	13859	10323	10605	7161
DEPDC1B	13	97	33	29	34	28	61	54	47	30	27	45	10	16	304	19	34	68	39	40	32	25	67	25	16	37	58	26
DAPK2	1289	1369	1141	983	485	1183	1359	1581	1178	2010	1121	1085	919	1247	1699	1643	1964	986	1939	1508	1675	1598	750	1845	2332	1973	997	821
NSMAF	2614	2412	2482	2063	3032	2084	2922	2976	2853	2248	2469	2502	1880	2580	3516	1938	3094	3456	3259	2348	2385	2601	3067	2145	3520	3249	2908	1884
ADSS2	2562	3264	1568	2749	3988	2091	3690	3697	3596	3283	2690	2476	1843	2157	3335	2448	2671	4421	3981	2756	2509	3037	4185	2529	2547	3858	3609	2331
STAP1	101	238	169	398	795	213	793	707	606	482	411	143	323	145	385	286	286	136	486	647	395	539	334	442	53	488	546	373
TIMP2	12598	9182	14183	8373	7906	7453	10301	10760	11524	9830	9669	14033	8918	14438	9604	7106	17587	17177	11448	10087	9318	9136	10762	12643	20555	8307	8864	5164
RFC1	1994	2767	1334	2378	3550	1883	2906	2753	2761	2372	2019	1626	1572	1345	3166	1737	1667	3037	2777	2016	1987	1865	3086	1904	1527	2753	3312	2050
TBC1D23	1481	2118	1609	1584	2267	1484	1994	2097	2113	1913	1641	1697	1528	1475	2255	1487	1896	2757	2469	1747	1603	1671	2290	1549	2021	2202	2123	1472
CUL3	4639	5418	4409	4720	5880	4246	5316	5463	5282	5342	4689	4703	4443	4431	6054	4021	6071	5969	6176	4820	4754	4800	5289	4888	6066	5583	5763	3666
MYOM2	52	81	102	12374	12458	4498	9391	6573	189	1518	37	47	44	438	151	3245	1719	4217	110	2697	388	1784	10216	154	943	1259	137	490
OTC	0	0	0	0	0	0	0	0	0	0	0	0	0	0	0	0	0	0	0	0	0	0	0	0	0	0	0	0
CYP46A1	10	8	0	10	5	5	9	23	14	7	5	3	2	0	8	5	1	5	10	2	6	5	2	4	0	23	11	5
ZZZ3	1265	1741	592	1471	2216	1288	1901	1756	1794	1486	1201	991	810	702	1910	1228	888	1853	1672	1306	1066	1289	1996	1054	740	2011	2320	1301
SLC18A1	6	5	11	11	61	1	9	26	16	8	12	4	26	12	11	4	3	21	10	6	8	6	14	32	7	9	14	35
USP2	0	7	0	6	4	5	2	1	4	3	4	1	1	0	3	5	2	4	2	4	0	3	4	4	2	3	3	1
CASR	1	0	0	0	3	2	4	2	3	3	0	0	1	1	1	0	1	0	3	2	0	2	0	1	2	3	1	1
TUBG2	88	128	85	174	157	126	276	145	155	136	148	82	76	75	213	158	62	220	188	117	132	140	201	131	71	310	214	181
RPL26L1	261	280	219	219	306	238	400	314	353	262	310	355	238	240	388	176	228	481	341	262	219	218	280	299	348	239	267	199
FLT4	38	75	17	126	100	56	116	83	98	133	55	52	70	75	139	131	65	73	130	67	93	54	69	123	35	157	101	73
NSUN2	2308	3118	1479	2679	4150	2216	4406	4088	3411	2927	2540	2577	1953	2190	3804	2167	1944	3974	4538	2579	2398	3066	4342	2714	2320	4103	4007	2467
FBXO42	1409	1581	1237	1563	1775	1250	2143	1914	1854	1454	1417	1372	1203	1466	1795	1235	1399	2479	2006	1504	1236	1362	2076	1504	1591	1739	1970	1253
MFAP3	1674	2140	1617	1800	2317	1610	1956	1947	2118	1891	1499	1682	1473	1465	1956	1543	2068	2473	2159	1807	1732	1602	2400	1518	1955	2151	2285	1379
MRI1	455	573	332	598	598	485	1048	737	591	686	512	478	328	383	953	689	360	757	1110	760	477	577	850	617	340	1045	861	635
METTL1	63	58	17	71	102	67	171	130	103	53	63	58	55	66	119	55	39	56	80	76	78	67	110	72	37	103	102	56
HOXC8	2	0	1	0	1	1	1	0	0	0	0	0	0	0	0	0	0	0	0	0	0	0	0	0	0	0	0	0
AGA	528	874	543	572	918	783	1198	989	983	615	773	791	445	622	1054	520	718	1814	1065	628	706	513	916	558	524	929	1115	786
PI4K2B	761	1102	738	1068	2020	690	1511	1299	1878	1061	887	423	571	564	1864	779	714	1646	1424	788	945	901	2060	786	859	1145	1268	984
BOD1L1	10145	11027	11991	10164	11230	8839	7202	10742	9714	14062	9785	9527	12386	8801	12238	9650	15705	12200	13720	10975	12263	12132	10241	10842	14525	12614	12215	7880
MAT2B	6131	8955	7475	7643	11175	7343	10654	9530	9235	7592	8301	7947	9025	7138	10772	6421	6620	10159	11098	6454	7754	6819	8575	6924	9341	8130	8983	7171
TLL1	0	0	0	0	0	0	0	0	0	0	0	0	0	0	0	0	0	0	0	0	0	0	0	0	0	0	0	0
EDC4	1525	1778	1177	1712	2372	1595	2475	1937	2333	1792	1631	1534	1226	1081	2265	1516	1253	2592	2383	1660	1426	1644	2537	1520	1370	2325	2419	1717
TRIO	1995	1938	1217	1688	2556	1338	1918	1938	2309	1839	1464	1296	1133	965	1313	1187	1311	4125	1793	1648	1219	1738	3577	1574	1514	1841	2769	1354
VCAN	90340	53828	96592	41921	67695	31015	40167	48947	66708	50645	41056	85092	36897	73026	31149	36636	86076	125635	62205	88067	48919	42661	98308	65072	100718	56435	81621	28131
CLEC16A	1142	1489	740	1256	1858	1218	1707	1491	1532	1252	1183	1044	931	913	1448	1035	1042	1858	1606	1228	1011	1057	1718	1217	1018	1436	1668	1132
MSR1	701	524	1218	268	1457	345	391	420	619	190	400	856	435	698	228	207	544	1393	364	158	216	233	1048	568	799	278	282	301
CDH1	11	79	30	46	115	57	140	21	34	33	48	27	45	26	233	29	32	34	58	14	50	42	47	33	28	47	62	29
MTREX	2414	3177	1483	2739	3675	2400	3562	3286	3348	2659	2280	2268	1560	1756	3320	2017	1893	3905	3208	2521	2192	2237	3791	2251	1910	3145	3774	2153
DNAH5	0	0	0	0	0	0	2	0	0	0	0	0	0	0	0	0	0	0	0	0	0	1	0	1	0	0	0	1
ZFYVE16	2780	2816	3698	2439	2779	2283	1917	2414	2736	3678	2283	3153	2652	3070	2621	2759	5473	4528	3725	3287	2781	2995	3012	2717	4377	3580	2972	1646
RIPOR1	3331	2972	2776	3314	3468	2544	3769	3620	3633	3230	3187	3265	2885	3385	2957	2344	2719	5777	4458	3059	2662	3175	4058	3930	4699	3017	3299	2369
C6	0	0	0	0	0	0	0	0	0	0	0	0	0	0	0	0	0	0	0	0	0	0	0	0	0	0	0	0
RAI14	7	21	1	39	90	14	72	17	8	19	18	8	16	5	11	3	4	12	12	10	8	13	15	7	10	94	49	37
SOX30	3	0	0	1	9	5	3	8	4	10	0	2	3	1	4	2	6	4	5	3	4	8	4	2	2	4	7	5
PNKP	1247	1126	1148	1211	1349	1368	2129	1610	1502	1463	1260	1231	1088	1240	1730	1465	1303	1867	2363	1722	1352	1599	1884	1435	1226	2451	1398	1350
BEST2	3	3	1	4	7	3	3	4	1	2	4	6	3	9	2	2	1	1	9	0	1	3	3	4	3	5	3	1
PHLPP2	438	751	263	645	839	590	774	755	683	625	525	348	284	233	821	453	382	701	775	518	435	475	910	433	235	858	962	596
SPDL1	211	309	111	290	363	276	353	368	304	256	247	170	148	130	678	215	141	376	348	227	226	224	344	224	130	431	365	284
STAU2	999	1366	897	1141	1366	1061	1379	1256	1279	1233	1066	977	848	773	1450	946	1297	1807	1570	1190	954	988	1714	791	1352	1299	1505	1029
SLC66A1	293	269	251	239	258	233	410	342	356	246	209	300	197	245	340	174	194	461	390	244	180	244	348	218	307	304	302	214
CTNS	504	587	447	482	594	484	811	636	614	512	519	669	427	488	557	413	422	912	671	573	366	436	677	525	501	629	589	450
RTN4R	58	106	24	104	77	68	118	93	92	39	84	11	19	21	84	24	21	74	84	40	40	41	80	22	26	68	130	70
PHF23	1851	2140	2361	1878	2200	1990	2704	2716	2436	1893	2340	2349	2013	2247	2378	1572	2410	2601	2613	1986	1996	1987	2183	2194	3069	2133	2024	1562
CDH10	0	0	1	0	0	0	0	0	0	1	0	0	0	0	0	0	0	0	0	2	0	0	0	0	0	0	1	0
INPP4A	4653	6205	3883	6079	7020	5010	6786	6246	6849	5447	4792	3832	3609	3415	6878	4852	4174	7825	7150	4777	4408	4354	7976	4182	4161	7185	7226	4864
RAB27B	792	1114	876	732	1059	832	1042	811	732	1321	841	686	1096	523	885	666	809	876	1184	821	896	757	1505	961	1089	901	825	780
PSMA4	3269	3797	3547	2788	5843	2659	5428	4041	4641	2906	3482	4749	4434	4246	4830	2536	2754	6574	4871	2831	2697	2806	4749	3604	4812	3272	3533	2530
MYO16	25	5	4	9	48	1	10	9	14	28	11	8	13	6	7	6	2	11	13	1	26	1	40	3	4	13	22	19
LSG1	984	1801	679	1205	1793	1058	1869	1656	1337	1185	1338	969	752	982	1646	1074	863	1745	1647	1595	947	1029	1865	1242	775	2502	2135	1040
PARP3	254	320	216	260	518	282	516	282	434	254	301	345	231	339	403	205	186	1012	457	280	222	290	422	267	268	349	428	315
TNC	1	0	0	2	0	0	1	0	0	0	0	0	0	2	2	0	0	0	0	3	0	0	2	0	0	1	0	1
THAP3	273	397	339	344	447	336	723	495	517	308	377	357	253	297	525	258	273	554	518	385	282	292	424	399	358	429	521	382
RIPOR3	46	97	47	54	60	68	82	26	54	68	64	51	98	48	59	39	48	50	87	36	32	85	53	84	77	77	20	60
TDP1	584	956	351	983	1218	736	1267	1088	1030	744	775	505	488	435	1383	656	575	894	1021	752	674	741	1073	711	358	992	1306	749
AIFM2	105	167	78	167	165	150	219	198	183	135	120	130	89	90	250	120	105	219	222	117	134	142	221	125	59	194	240	161
C2orf83	0	0	0	0	0	0	0	0	0	0	0	0	0	0	0	0	0	0	0	0	0	0	0	0	0	0	0	0
SPATA7	62	100	53	57	69	56	119	66	88	66	69	63	31	60	80	66	58	232	121	75	62	51	87	73	43	98	97	52
MED17	290	318	255	301	413	339	563	398	446	392	294	274	306	288	505	290	294	475	522	398	340	375	444	299	341	520	497	354
RETSAT	797	1135	948	746	680	773	1610	1094	1077	919	979	1060	651	953	1424	793	916	1583	1143	1088	925	908	1470	988	958	1269	1155	1048
CAPG	3638	3265	3506	2903	3906	2355	6049	4645	4535	1953	3575	4754	3091	4983	3087	2251	3625	8877	4094	2657	3282	2635	4919	4014	6038	2687	3612	2213
AP2S1	1771	1785	1645	1714	1978	1598	3092	2384	2258	1382	1949	2274	1484	2066	1929	1518	1503	3528	2437	1949	1325	1515	2301	2097	2439	1644	1823	1628
USH2A	0	0	0	1	0	0	0	0	0	1	0	0	0	0	0	1	0	0	1	0	0	0	1	0	0	2	0	1
ZPBP	0	0	0	0	1	0	0	0	0	0	1	0	0	0	1	0	0	0	0	0	0	1	0	0	0	0	0	1
TG	31	37	149	20	27	13	39	17	14	70	25	41	51	64	32	20	52	17	21	50	26	34	47	65	45	65	47	29
ADAM28	354	632	475	1034	1451	943	1123	1515	1240	1291	1185	442	841	639	806	982	709	911	1725	1577	1202	1251	1090	1659	214	1588	1554	1123
BARX2	0	0	0	2	4	0	0	1	2	2	0	0	0	0	0	0	2	0	0	2	1	1	0	0	0	0	0	0
DCUN1D1	1705	1965	1826	2108	2107	1990	2451	2194	2124	2034	1605	1725	1836	1798	2267	2007	2117	2361	2788	1972	1734	2054	2284	2026	2434	2424	1989	1621
JADE2	3224	5272	1790	4976	7824	4631	6901	5606	6136	4578	4108	2723	3178	2311	6657	3503	2614	4687	5705	3443	3646	3766	6406	3214	2238	5571	7288	4810
ZIC2	1	0	2	0	2	0	0	0	0	0	0	0	0	1	0	0	0	1	0	0	0	1	0	1	1	0	0	0
LCP2	12288	14660	17042	13339	18572	11584	15889	13768	16583	14176	13680	15359	16045	15532	18214	11169	14966	19562	17668	11681	12677	11680	16383	13303	21866	14231	13896	10843
TRIT1	428	499	298	400	476	351	744	630	554	395	419	372	307	331	507	387	328	812	600	401	366	428	680	502	368	589	533	322
ADRB1	47	63	11	15	64	52	20	23	60	9	71	36	8	8	80	19	29	65	35	18	29	8	71	9	11	147	30	12
GUCA2B	0	0	0	0	0	0	0	0	0	0	0	0	0	0	0	0	0	0	0	0	0	0	0	0	0	0	0	0
CUL7	364	401	409	488	525	335	613	622	506	462	513	409	277	315	613	412	388	1089	563	509	315	509	558	506	277	681	670	448
CTNNA1	6834	6190	6638	4841	7252	4609	6806	5865	6818	5174	5820	7330	5399	6610	4744	3643	7719	12398	6415	5414	5101	4993	8735	5664	9573	4971	6198	3264
PHKA2	1834	1899	2263	1696	1872	1605	2148	1826	1846	2056	1947	2006	1393	1841	2158	1709	2528	3152	2830	2271	1472	1928	2254	1997	2535	2689	2136	1410
CNTLN	340	252	296	165	299	176	246	225	329	256	214	336	228	235	148	148	248	760	269	271	166	215	449	278	357	228	261	126
EPHA3	0	1	0	0	0	0	0	0	0	0	0	0	0	0	1	0	0	0	0	1	0	0	1	0	0	0	0	0
HSPA5	13531	17186	10984	13089	18521	12430	19482	17904	16476	12391	14104	14175	12398	11999	17297	9634	11912	16693	16657	14762	12479	11395	19292	13792	15318	13223	16447	11662
DSG2	15	16	15	40	29	11	30	18	14	15	14	5	15	27	19	20	1	2	19	3	6	18	21	10	23	25	27	12
GEMIN8	192	269	163	219	321	194	424	297	347	199	239	196	141	170	345	226	174	392	300	267	218	236	331	242	120	220	429	256
OFD1	1043	1560	911	1591	2345	1454	2927	2155	2150	2148	1616	1079	1066	980	2768	1911	1069	2455	2688	1885	1367	1588	2046	1512	753	3647	2920	2250
GPM6B	2	28	3	11	29	10	20	16	34	20	19	1	7	4	14	7	4	6	10	1	10	8	21	12	6	9	17	18
MAGEC2	0	0	0	0	0	0	0	0	0	0	0	0	0	0	0	0	0	0	0	0	0	0	0	0	0	0	0	0
PREX2	4	1	0	1	4	2	0	2	5	1	4	3	0	0	0	2	0	11	0	2	0	0	0	0	1	1	0	0
WDR37	2501	2909	2148	2650	3056	2224	3418	3014	3221	2727	2425	2627	1744	1985	3110	1976	2518	4260	3312	2610	2152	2230	3437	2369	2686	3302	3097	2193
YTHDC2	1880	1723	1245	1650	2316	1653	2406	2086	2585	1896	1608	1337	1252	1222	2396	1588	1623	3962	2492	1586	1600	1696	3228	1547	1366	2709	2603	1624
CTPS2	220	222	214	221	265	210	269	264	281	188	215	200	134	152	252	190	175	334	265	197	157	181	321	187	160	290	278	182
ATP6V1H	971	1158	918	974	1313	868	1509	1253	1474	924	1026	1140	768	1090	1255	759	926	1730	1322	1056	952	915	1310	992	1266	1041	1212	841
POLR2B	5794	7105	3770	6092	8308	5391	7613	7567	7269	6375	5652	5265	4756	4765	7784	5148	5249	8089	7864	5722	5252	5393	8030	5639	5659	7737	8392	4974
FAM214A	1613	2556	1452	2280	2757	2072	2427	2533	2461	2951	1964	1407	1702	1206	3010	2313	2077	2310	3407	2290	2226	2427	2611	1988	1666	3143	3142	2055
ARAP2	3156	4973	2419	3750	6181	3811	4002	4059	5249	3667	3025	2604	2520	2518	4440	3128	3037	6184	5484	2755	3561	2863	6597	2426	3082	4776	5288	3540
TPR	8176	9528	7707	8136	11122	8430	8819	9314	9315	11149	7737	7467	6953	6664	11165	8152	11926	11061	11368	8464	9107	9890	11122	8648	8633	11285	12665	7768
CP	19	26	16	46	44	17	41	14	5	5	3	2	11	8	20	20	0	8	11	1	3	27	56	34	17	25	13	16
KATNIP	1244	1164	1510	1148	1423	996	1202	1123	1202	1347	936	1314	1097	1222	1331	1070	1390	1630	1641	1264	1127	1328	1571	1245	1611	1370	1379	821
DTNBP1	583	699	634	597	1091	553	1104	776	731	560	755	919	650	949	805	485	691	1093	834	610	552	596	916	637	832	716	744	635
XK	238	373	562	363	198	802	343	269	262	341	363	624	567	278	434	370	378	376	552	464	277	881	318	322	843	586	171	484
ANO2	4	0	6	5	0	8	3	3	1	2	2	12	7	8	14	5	7	35	9	12	4	7	2	9	28	9	0	0
C12orf4	565	642	589	391	839	335	764	603	662	551	507	633	503	512	786	361	416	1027	660	512	467	506	843	459	774	612	714	487
SCML1	103	139	161	259	463	154	337	296	207	262	177	161	397	143	305	317	148	708	304	192	178	312	179	219	188	540	352	212
WWC3	3735	3633	7415	3681	4615	3956	3544	4035	4258	5326	3996	5118	4563	5123	5276	3389	5375	4360	5033	5096	4659	4560	3999	5223	7558	5778	3986	3094
ARHGAP6	172	243	322	139	173	221	326	196	235	358	139	257	473	152	197	175	252	492	326	277	280	290	312	289	495	151	161	187
FAM184B	5	6	10	14	7	10	20	14	7	6	12	6	12	11	12	8	0	19	13	15	14	7	14	15	5	20	16	9
MAP4	3924	5150	2584	4329	6234	3895	6265	4636	5719	3370	4071	3326	2091	2787	5205	2943	3225	6864	5334	3509	3137	3269	7462	3203	2607	4111	6244	3864
GOPC	1322	1980	1098	1694	2409	1583	2309	2221	2230	1884	1541	1360	1110	1020	2536	1625	1299	2659	2371	1605	1411	1514	2838	1501	1259	2586	2614	1737
ROS1	0	0	0	0	0	0	0	0	0	0	0	0	0	0	0	0	0	0	0	0	0	0	0	0	0	0	1	0
USP28	1457	2894	890	2400	2986	2234	2365	2982	2725	1984	2167	1191	1001	812	3320	1665	1130	2488	3052	1654	1838	1472	3721	1463	915	2945	3225	2425
HDAC9	1689	1416	747	1220	1801	769	1393	1596	1314	1427	839	1423	840	838	941	867	771	3221	1437	921	612	1108	1725	1175	1137	1433	1917	1017
TSPAN17	1039	1231	1001	1000	1717	985	2277	1394	1474	897	1139	1242	891	1138	1411	874	885	1796	1860	1149	929	835	1751	1100	1250	1122	1437	1178
NOP16	233	296	169	272	437	283	565	445	407	275	289	271	211	255	485	195	135	396	336	215	213	249	425	271	191	328	371	274
CC2D2A	60	40	15	32	29	37	53	43	42	79	33	28	10	23	28	35	18	179	35	43	12	27	40	42	16	45	42	14
RRM2B	2683	2724	3426	2654	2831	2153	2440	2763	2704	3468	2502	2907	3326	2790	3413	2659	3665	3115	3921	2758	2693	3172	2738	2977	4157	3397	2691	2086
ZNF800	1547	2144	1024	1905	2685	1630	2262	2147	2242	1958	1564	1247	1303	1083	2368	1772	1437	2445	2342	1648	1520	1589	2677	1362	1325	2240	2823	1692
TNFRSF17	101	366	195	82	117	51	171	256	170	90	150	297	75	71	247	63	100	76	109	234	145	117	158	87	28	41	132	52
SNX29	2456	2210	1456	2193	3869	1945	2643	3009	3069	2572	2100	1247	1488	1589	2367	1489	1848	3572	2564	2424	1941	1988	2485	2016	1691	2613	3214	1680
LMO3	0	0	0	0	0	0	2	0	0	0	0	0	0	0	0	0	0	0	0	0	0	1	0	0	0	0	0	0
MRPS10	1013	1250	637	1150	1586	954	1625	1539	1444	934	1246	1134	817	985	1554	767	803	1625	1465	1082	909	834	1272	1009	1049	1197	1377	995
GUCA1A	0	0	0	0	4	0	0	0	0	0	0	0	0	0	0	0	0	0	0	0	0	0	0	0	0	0	0	0
RSF1	2618	3503	2112	2874	4104	2689	3094	3308	3197	3294	2445	2115	2249	1900	3510	2648	2954	3988	3630	2780	2666	2582	4148	2531	2793	3797	4281	2804
VPS13D	3690	4308	2719	4031	5812	3489	4291	4227	4387	4374	3401	2699	2400	2527	4503	3258	3350	6158	4459	3475	3434	3667	6121	3290	3310	4618	6315	3194
CELF2	15201	16020	17304	16706	18292	14433	17181	17104	18790	20136	14324	14780	14325	15015	20677	14586	17805	22601	21514	15647	15462	15945	19765	16036	19393	21541	20337	13415
FAM120A	9401	10190	10697	8727	12266	7676	9260	10326	11056	9747	8625	9271	8340	8457	10599	7805	9975	15436	12303	9256	8846	8342	12074	8644	11931	11097	10744	6934
R3HDM1	1234	1444	712	1163	1897	1067	1573	1502	1627	1194	1132	949	768	843	1741	1024	965	1950	1525	1146	1079	1020	1909	1036	1004	1455	1858	1005
COL9A2	403	451	298	540	498	323	1041	738	403	689	411	327	361	363	574	441	220	595	1006	228	439	378	573	644	240	653	517	294
KITLG	9	6	13	6	22	7	4	3	7	13	5	6	22	4	7	2	11	24	18	25	4	18	8	14	21	8	0	9
ERCC8	408	422	200	317	487	285	508	478	426	333	298	266	195	236	442	332	204	456	454	358	339	320	477	316	216	494	532	391
ADAMTS6	14	43	17	39	90	28	48	46	44	40	45	21	13	12	83	69	36	13	70	40	32	31	47	35	17	60	90	46
H6PD	4419	3391	2380	3141	3747	2543	3770	4234	3890	3432	2486	2625	2473	3550	3648	2969	3879	5555	4273	3713	2609	2890	4336	2756	3985	3934	4113	1969
VAMP3	3939	3641	4381	2991	4379	2950	4430	3938	4042	3514	3542	5088	4110	4667	3618	2553	4681	6833	4888	3345	3589	3270	4631	3832	6759	3622	3676	2435
PER3	162	232	73	270	479	343	278	383	316	425	139	215	194	173	317	214	158	508	484	158	272	168	426	140	164	827	355	235
UTS2	409	563	703	882	407	445	684	399	832	471	798	404	274	173	1526	735	1014	845	1501	27	487	770	552	842	573	41	485	464
TNFRSF9	253	224	202	131	178	134	177	163	126	421	251	198	202	245	264	192	214	79	209	336	261	240	291	203	563	408	220	211
EPN3	0	0	0	0	0	0	0	0	1	0	0	0	2	2	0	0	0	2	0	0	0	0	0	0	0	0	1	0
LTBP1	401	603	523	324	396	454	704	620	321	577	368	507	873	1000	391	354	397	784	650	929	622	590	774	592	1137	191	370	302
RCN1	536	524	559	369	935	440	724	597	618	378	461	643	592	589	464	283	248	652	590	395	296	342	759	399	385	511	529	413
ELN	2	1	2	1	3	0	1	0	1	0	0	0	0	0	2	2	1	0	1	0	0	0	1	0	2	0	0	2
RFC2	603	676	593	592	697	533	965	928	917	634	710	798	559	603	1056	428	788	995	904	653	666	531	746	587	791	602	609	501
ARID1B	3426	4174	2872	3707	5874	3537	4574	4527	4608	3927	3303	2677	2659	2532	4564	3022	2973	4728	4327	3402	3377	3527	5140	3443	2843	4472	5637	3206
CLPTM1L	2490	3321	2362	2681	3401	2433	4478	3811	3582	2516	2771	2869	1966	2350	3970	2125	2145	4088	3724	2887	2470	2412	3986	2620	2400	3148	3386	2453
NEDD4L	225	206	420	236	251	351	450	240	168	183	151	249	223	238	169	283	218	269	332	323	181	225	350	242	390	263	307	249
FOXP3	162	224	76	187	346	197	412	268	577	216	213	168	134	104	450	184	167	210	319	261	239	237	269	159	43	214	381	297
PPP1R3F	137	208	119	217	264	211	263	276	227	195	203	120	179	253	310	156	145	227	298	151	145	213	262	187	97	285	268	232
HEXB	5266	4628	4551	3755	3554	3001	5622	4709	5096	3377	3770	5295	2800	5010	3828	2909	4226	6400	5194	4721	3525	3634	5861	4326	5543	3694	4933	2732
PTCD2	253	271	150	243	349	221	409	287	367	313	255	187	161	147	408	266	154	499	390	297	239	272	438	236	171	427	373	300
NEXMIF	28	14	5	54	41	11	35	34	9	54	37	23	13	12	27	51	16	14	55	16	49	8	24	22	16	58	55	32
JKAMP	1325	1376	1601	1215	1534	1124	1860	1584	1793	1422	1297	1730	1388	1627	1719	1087	1727	2453	1902	1490	1212	1282	1665	1478	1965	1671	1569	1099
DKK3	37	59	17	52	27	46	78	16	60	37	15	12	36	21	48	33	43	56	63	20	45	40	48	36	26	35	62	48
ARHGEF5	64	159	39	142	245	97	172	134	195	138	98	77	62	51	147	103	78	85	150	123	123	135	200	86	64	114	327	113
NFE2L3	508	407	384	574	1093	264	579	366	928	300	430	240	728	551	418	207	118	1345	543	624	422	522	1282	622	427	455	862	336
MCUR1	540	811	432	681	759	649	1051	872	751	514	655	584	827	500	993	523	495	785	1111	884	583	462	879	728	1016	626	767	628
LIMA1	614	981	237	743	994	738	807	816	1160	608	817	393	238	300	1463	606	490	877	988	666	614	644	1330	464	269	1115	1198	678
LETMD1	1314	1476	921	1397	1658	1217	2478	1847	1877	1410	1414	1232	811	1513	2077	1221	979	3035	2092	1281	1130	1382	1586	1387	1019	2043	2098	1455
SLC4A8	271	270	205	287	381	243	402	335	341	359	209	173	157	215	362	225	183	813	363	266	247	255	539	217	227	397	404	245
LAMC3	12	5	2	28	15	8	24	52	8	15	20	17	1	11	23	16	4	17	27	4	7	10	7	32	1	44	12	22
PTGER3	24	19	30	20	17	32	27	18	9	21	27	21	26	16	25	11	18	21	16	12	15	10	10	26	26	20	16	17
TNIP3	17	66	8	56	71	103	48	25	94	20	39	17	6	10	197	41	44	55	86	85	54	19	60	25	1	72	130	67
MAPK9	1189	1546	831	1418	1698	1128	1950	1876	1829	1321	1227	1110	846	915	1848	1207	990	2148	1831	1283	1160	1127	2008	1220	1220	1622	1982	1248
COL23A1	12	13	6	1	7	6	21	6	3	9	6	8	1	6	3	7	24	16	17	4	7	5	12	3	1	8	11	7
BCAR1	6	6	2	7	8	9	11	8	1	0	6	1	3	9	1	3	8	2	13	7	3	6	23	11	1	4	0	1
FHIP1B	1682	1414	1904	1389	1659	1427	2024	1879	1733	1805	1610	2167	1250	2058	1844	1410	2199	3692	2343	2358	1562	1631	2091	1720	2531	2649	1957	1340
HERPUD1	3562	3903	3318	3383	4649	3094	4856	5001	4385	3656	3561	3533	3109	3189	4189	2835	3292	5155	5016	3450	3195	3238	4530	3713	3634	3678	4218	2681
HOMER3	818	559	953	456	452	410	826	702	637	565	613	873	414	811	368	475	919	1505	1027	863	450	492	944	955	1064	494	673	361
RAD51	34	69	31	46	44	43	60	69	69	41	46	37	20	22	364	28	22	44	49	39	34	34	70	22	17	53	52	33
POLQ	37	75	56	39	30	27	54	46	61	39	37	23	27	17	294	35	34	108	62	36	52	46	93	27	18	57	59	27
PIK3CB	2864	2664	2520	2324	3101	1874	2711	2804	2738	2764	2207	2679	2277	2540	2537	1945	3814	4446	3376	2824	2109	2274	3249	2763	3931	2838	3057	1649
CYBA	15170	16180	16695	14676	16364	14874	23754	20523	19077	14445	17996	21075	14638	22359	19435	12677	19857	24969	24636	18580	14631	14846	19420	19834	22754	15987	15338	12498
THOC3	329	410	189	511	734	264	803	599	469	566	427	365	236	264	722	414	249	479	504	290	291	255	703	333	222	388	614	446
HEBP2	3078	2800	3516	1947	2795	2597	3531	3225	2404	3529	2878	3364	2587	3111	2574	2530	4438	4459	3938	3399	3223	2478	2777	3663	4787	3655	2387	1724
MPHOSPH9	805	1117	416	1051	1266	943	1056	1190	1143	933	756	542	493	345	1409	1001	608	1366	1193	824	725	855	1591	710	461	1617	1524	954
PLEKHA5	213	651	131	188	359	394	333	186	275	134	193	43	84	60	368	171	95	189	472	244	409	192	373	46	85	144	357	182
PRSS8	0	0	4	0	4	3	6	2	3	1	1	5	3	0	4	0	0	3	3	4	1	1	1	2	0	0	1	0
SIKE1	1326	1866	1103	1673	2081	1359	2065	2056	2122	1737	1349	1170	999	934	2368	1546	1138	2321	2284	1583	1423	1525	2319	1335	1131	2251	2195	1540
RRP12	3530	2220	2717	1689	2493	2039	2758	3008	2737	2541	3307	3878	2746	2927	2209	1527	3216	3639	4552	2773	3223	2509	3301	2637	4976	1894	2770	2253
FNIP2	1223	1181	873	1206	1902	866	1206	1205	1493	1035	1064	911	896	1002	1015	772	710	2138	1280	692	682	693	1870	975	1023	1142	1377	759
MSMO1	470	936	426	624	783	644	980	779	845	578	658	765	366	441	915	485	498	1398	845	615	524	482	1008	459	495	813	820	836
TTC17	2795	2925	2107	2739	3413	2399	3392	3376	3380	3027	2506	2374	1974	2223	3525	2596	2327	5056	3492	2389	2352	2627	4032	2497	2476	4167	3883	2321
ALX4	0	0	0	0	1	0	0	0	0	0	0	0	0	0	0	0	0	1	0	0	0	1	2	0	0	0	0	0
FSTL4	6	12	21	15	27	4	45	17	9	14	4	10	15	7	9	12	42	9	21	26	14	18	12	6	18	17	5	7
FOXN3	8556	7775	5923	7766	10314	6358	7451	8243	7667	8072	6545	5455	6578	5753	8092	5900	5592	9746	8654	5489	5983	6480	9481	7284	8201	7975	8293	5154
METTL24	1	4	0	3	5	3	12	8	9	6	2	2	6	0	5	6	9	4	10	1	2	2	5	8	1	8	20	5
AKR7A2	650	428	445	613	828	613	1131	932	808	581	789	663	416	573	812	412	461	1041	884	666	480	598	928	642	491	694	871	591
MRTO4	417	530	256	483	774	370	922	659	669	375	527	397	344	330	780	346	261	500	578	406	348	412	524	406	284	435	588	421
NNAT	1	1	2	4	0	2	3	0	2	1	1	1	1	1	3	2	2	0	3	0	2	1	3	4	2	4	5	2
USE1	276	304	233	317	427	254	593	412	355	290	377	277	225	253	397	247	259	379	426	391	290	334	362	251	247	333	428	289
MCF2L2	28	91	15	52	85	51	83	53	82	64	41	44	24	28	75	26	28	68	66	52	53	39	77	36	23	45	89	86
NRIP2	2	5	0	0	2	1	14	11	3	6	2	0	3	0	5	3	1	3	2	10	4	3	2	5	4	5	2	3
LAMA3	2	3	2	5	7	3	3	0	1	1	0	0	1	4	3	2	0	5	3	3	1	5	4	0	1	1	3	0
AP5M1	1707	2203	1598	2094	2654	1869	2508	2271	2562	2038	1788	1787	1495	1526	2686	1912	1945	3080	2763	2106	1830	1833	2901	1696	1915	2653	2912	1829
ANAPC4	1017	1343	941	1098	1474	1137	1922	1450	1540	1296	1203	1205	898	1018	1780	1258	1034	2380	2054	1362	1064	1395	2007	1199	1203	1892	1912	1292
KCNQ1	1924	1395	1362	1347	1598	1063	2000	1931	1873	1512	1487	1900	1132	1978	1306	1038	2067	3067	1879	1304	1369	1447	2022	1939	1911	1320	1591	852
TRAPPC3	1373	1438	1387	1259	1713	1263	2359	1837	1701	1288	1517	1681	1265	1593	2168	1090	1204	2342	2138	1350	1209	1291	1674	1555	1846	1539	1606	1232
THRAP3	7470	9109	6269	7719	10852	6887	10213	9304	9691	8544	8545	7259	6871	6275	11116	6795	8925	10837	10992	8067	7703	7694	10304	7835	8467	9799	10864	7172
PHPT1	618	639	336	548	606	484	847	738	880	432	668	551	380	479	725	372	288	811	748	504	390	386	812	504	474	616	614	625
ENTPD2	86	23	27	117	20	45	79	101	17	91	70	11	78	55	21	67	13	12	85	10	119	66	50	168	40	23	99	33
LY75	2219	2272	1257	2544	3234	1761	2795	2505	2546	1941	2397	1849	2567	2241	2288	2024	1369	2372	3414	1467	1552	1750	2479	1745	2824	2394	2375	2114
ARID4B	4423	5703	5622	5183	7213	4704	5042	5562	5692	6224	4558	5109	5251	4408	6581	4487	7105	5675	7066	5243	5293	5092	6418	4857	6444	6263	6735	4675
OPN3	834	798	617	722	982	579	1476	1148	951	768	862	664	617	565	798	581	552	1224	1168	977	601	858	1082	801	764	786	1117	629
SDCCAG8	538	602	696	556	765	397	781	598	596	551	656	646	438	591	685	514	459	1163	637	792	460	464	781	672	731	632	660	379
PTPRN	15	8	30	15	14	33	33	27	18	16	16	31	45	14	13	12	29	14	7	21	29	68	5	12	47	21	6	19
HHAT	63	92	48	110	102	88	188	113	127	102	96	72	45	38	144	69	62	215	134	107	90	84	153	105	44	167	180	61
KIF1B	2725	2712	4045	2223	2726	2137	1989	2176	2418	2171	2051	3099	2485	2956	2635	1729	7846	3491	2614	3453	2579	2368	2921	2131	5963	2385	2636	1715
FOXC1	14	15	12	4	19	7	12	17	8	5	9	8	14	7	6	6	8	39	9	7	5	8	26	9	6	6	20	3
TBC1D22A	1692	2061	1492	1616	2328	1613	2844	2304	2188	2027	2005	2033	1613	1998	2052	1308	1826	3102	2423	1566	1791	1762	2219	2259	2068	1969	2095	1531
SYNE2	9026	15742	4461	11137	19709	12090	9835	9726	12657	12359	9500	6033	5750	4689	14225	8804	8100	13689	12585	9327	11644	9151	17229	6971	5155	15401	19966	11716
PLEKHH1	1	0	10	9	14	4	6	19	3	4	6	18	5	2	2	2	3	12	8	0	1	2	9	4	2	19	3	5
ATP9A	459	433	422	287	412	294	316	168	385	387	356	411	351	239	625	122	2575	463	572	482	397	291	524	338	819	422	182	272
SPO11	0	0	0	0	0	0	0	0	0	0	0	0	0	0	0	0	0	0	0	0	0	0	0	0	0	0	0	0
CBLN4	0	0	0	0	0	0	0	0	0	0	0	0	0	0	0	0	0	0	0	0	0	0	0	0	0	0	0	0
CHRDL2	0	1	0	0	0	0	0	0	0	0	0	0	0	0	0	0	0	0	0	0	0	0	0	0	0	0	0	0
FAM168A	1967	2359	1770	2033	2778	2003	2348	2160	2318	2178	1855	1953	1595	1716	2486	1843	1903	3226	2590	2086	1842	1746	2944	1874	2534	2397	2769	1740
RELT	2314	2220	2574	1963	2027	1926	2809	2534	2747	2568	2223	3147	2391	3003	2152	1810	3015	5024	3343	2939	2313	2447	2950	3018	3781	2784	2224	1595
GALC	2598	2787	2748	2356	2839	1852	2903	2621	3149	2426	2079	3095	2084	2979	2789	1608	2236	6254	3107	2432	2061	2088	3144	2267	3571	2843	2964	1716
NOP58	1284	1875	853	1469	2347	1464	2588	2110	2121	1584	1511	1288	965	1066	2872	1364	990	1828	2040	1662	1372	1473	2289	1402	827	2210	2655	1655
SZRD1	5673	6643	4697	5907	8863	5531	9212	7735	7651	5425	6179	5798	5767	5880	7999	4533	5279	9156	7800	5232	5343	4923	8033	5665	6877	5880	7031	5122
KCNH2	37	81	67	102	71	78	113	69	129	111	80	46	73	53	108	80	53	29	113	59	74	114	58	138	29	176	125	198
CUL1	2220	2959	2471	2619	6705	2252	4419	3441	3932	2424	2444	3149	2774	2723	3559	1999	1563	4610	3348	2119	1908	2281	5182	2435	2590	2858	3551	2155
FAM114A2	755	1070	631	775	1139	792	1151	1047	974	789	871	812	560	779	1174	694	866	1434	1039	826	692	808	1266	700	854	1095	1215	802
CYFIP2	9588	14569	4999	13908	18202	11974	16212	14518	15222	12467	12485	8708	7160	7120	16989	10323	10847	14662	14661	11666	11767	10593	16703	9568	8703	15095	18107	13320
TAB2	6740	6925	6821	5974	7436	5874	8073	6855	7313	7217	6357	5883	6485	5752	8062	5382	8663	7994	8864	7102	6905	6700	6752	6480	9174	8248	7732	6207
GINM1	1089	1062	830	826	1082	775	1174	1165	1269	956	1066	1187	903	1016	1161	736	1018	1648	1258	989	869	994	1140	1141	1372	1202	1205	619
EIF2AK2	3160	5838	9158	6153	11064	3263	10304	6683	13041	4467	3272	5725	5106	5086	5226	3949	5997	6101	4176	2611	5147	5147	13633	3495	7086	4486	4219	4082
USP36	1445	2185	775	1995	2923	1774	3119	2456	2417	1932	1812	1338	1015	1127	3282	1656	1051	2566	2464	1652	1566	1764	2753	1617	912	2942	3017	1869
KMT2C	8685	9611	8344	8870	10975	8038	7936	8675	9232	10391	7497	6920	7501	6530	9313	7672	9784	13668	10187	7907	8495	8469	11365	7989	9883	10694	11718	6571
MCOLN3	14	5	5	20	13	9	30	6	23	21	21	12	10	21	23	7	19	2	28	10	18	29	35	13	0	22	56	50
CCDC85A	0	2	0	0	0	0	0	0	0	0	0	0	0	0	0	0	0	1	0	1	0	1	1	1	0	1	0	0
PUM2	8811	11433	7803	10447	12832	8991	11630	11505	10629	11267	9505	8596	9276	8123	12622	8635	10846	12056	12951	9413	9800	9558	11748	9295	10524	11918	12695	8550
MRPL43	673	834	500	751	808	618	1287	902	971	648	763	755	475	584	1038	592	479	1163	942	671	558	758	804	668	569	775	851	766
ITIH4	39	29	40	24	50	21	90	32	54	69	20	36	36	51	33	31	37	93	58	35	40	39	56	52	42	61	58	36
ITIH1	29	10	23	20	22	15	29	22	26	19	10	16	3	9	10	9	15	52	19	13	20	18	33	24	12	13	29	15
HPF1	341	494	287	379	545	297	652	553	512	348	379	385	267	309	546	323	340	564	563	353	317	311	478	328	340	415	456	361
ZFR	3571	4627	2806	3754	5545	3383	4426	4422	4367	3916	3164	3100	2547	2340	4286	3000	3720	6358	4790	3634	3060	3408	5487	3120	3058	4335	5381	3097
ZNF280C	140	182	99	181	280	172	223	224	244	178	142	107	97	54	220	162	123	304	223	173	127	154	287	128	106	233	292	181
NPFFR2	0	0	0	0	0	0	0	0	0	0	0	0	0	0	0	0	0	0	0	0	0	0	0	0	0	0	0	0
PHF21B	0	0	0	1	0	0	0	0	0	0	0	0	0	0	0	0	0	0	0	0	0	0	0	0	0	0	0	0
TRAF1	805	1441	510	1329	1874	1459	2461	1374	2097	1328	1174	824	679	651	2708	1159	982	1813	2426	1598	1309	1483	1990	1204	453	2492	2475	2147
RC3H2	3353	4319	3243	3751	5594	3136	3881	4044	4760	4314	3312	3019	3092	2883	4682	3200	3494	5260	4818	3471	3534	3445	5541	3088	4010	4781	5095	3187
IL17RB	2	7	29	4	8	19	5	27	11	11	16	16	21	29	26	6	6	37	20	12	32	17	8	9	5	19	27	17
TRAF3IP2	290	351	233	410	603	298	683	472	474	480	470	402	281	360	606	319	404	404	498	421	326	393	428	430	370	529	602	381
GYG2	1	1	0	1	2	3	0	0	0	1	0	2	0	0	1	1	0	1	1	0	1	4	0	0	4	3	0	0
DCBLD2	35	39	33	84	99	33	111	38	31	35	14	22	34	39	48	47	15	16	44	25	21	65	74	33	35	107	46	37
SERPINB3	0	0	1	0	0	0	0	0	0	0	0	0	0	0	0	0	0	0	0	0	0	0	0	0	0	0	0	0
SOAT1	4024	4126	3711	3523	5086	2916	4262	4391	3889	3930	3387	4256	2850	3381	4037	2984	6594	5964	5013	4392	3454	3500	5167	3916	4874	3955	4494	2774
PKP2	128	163	66	79	60	62	106	101	106	69	52	33	81	70	62	61	165	457	110	113	79	134	101	84	72	51	198	38
MSH4	2	5	5	2	5	5	12	3	4	9	1	4	6	2	2	7	2	9	6	8	3	5	8	8	3	12	6	3
F7	0	0	0	0	4	1	17	18	3	5	17	1	0	1	4	3	2	1	9	0	0	0	2	2	0	14	1	3
GDI2	14364	14737	12646	11033	16824	10612	18084	15773	15667	12414	12205	16662	11832	15060	13998	9180	13164	27011	16592	13408	11443	10737	17254	14275	16768	11008	15828	10054
PRDM1	2911	4522	2923	3492	4988	3269	3123	3100	3623	2875	3321	2776	3684	3428	4881	2356	2517	2976	4208	2292	3004	2291	4267	2565	4622	3747	3367	3217
ATG5	975	1406	735	1034	1453	1056	1701	1516	1465	1054	1147	1114	780	984	1647	887	869	1725	1438	1020	1047	1020	1340	945	1032	1280	1445	1036
TMCC3	2710	2397	3780	2500	1702	2468	1971	2685	2451	3551	2978	2416	2557	2767	3763	2568	5137	2680	3301	2852	3371	2578	1462	3162	4146	2921	1851	1815
PITHD1	1272	1557	1095	1749	1794	1746	2820	1880	1739	1530	1691	1191	1330	1361	2120	1485	1084	1669	2364	1371	1261	1620	1780	1420	1066	1818	1758	1539
MTA3	295	404	174	389	616	339	584	550	432	357	355	229	198	178	556	378	296	329	424	350	295	334	410	285	182	503	587	400
USP13	178	269	126	211	329	213	309	278	249	302	228	163	84	113	407	154	179	330	309	209	195	203	283	203	96	218	343	199
ATP11B	5796	7143	6359	6246	7575	5574	6229	6749	7144	7322	5657	6272	5292	6503	7725	5555	15002	7907	8367	7923	6359	6400	8091	5395	10164	8344	8102	5174
LAMC2	1	0	0	3	2	0	0	0	0	0	0	0	1	1	0	0	0	0	0	0	1	1	0	0	1	0	1	0
CDK14	714	855	1588	595	938	692	701	788	960	972	867	1001	880	695	793	545	2108	719	1041	1317	1170	1003	755	799	1357	1063	858	753
SEC61A1	7468	8048	5078	6396	9488	5920	11259	9577	9029	6310	6808	6765	4781	6102	8870	5033	5753	10572	8654	6891	5507	5456	9987	6615	6243	7815	8732	5820
PPP1R12A	6337	8087	6821	6704	7847	5898	7022	7255	7034	8417	6064	6607	6202	6057	8752	6292	10829	9399	9395	7962	6758	6624	8869	6038	9371	8889	8622	5529
RASGRF1	2	19	2	10	10	7	14	17	9	26	6	4	10	3	11	12	6	54	26	8	17	17	16	3	2	11	23	18
CAMK2B	17	23	17	20	32	17	38	21	31	14	14	25	19	22	27	14	10	32	33	18	21	18	37	23	32	38	17	10
CROCC	616	833	525	981	934	811	1944	1186	1226	914	819	658	391	418	1274	899	516	973	1298	804	951	906	1598	653	290	1233	1173	1093
POLR3E	799	1045	474	1077	1321	919	1657	1306	1237	1252	886	749	599	615	1355	991	640	1285	1427	907	808	1047	1476	899	593	1632	1456	1118
ATP2B4	10430	15885	8227	11150	13136	11816	11948	11361	12386	10854	10093	8660	4711	7222	15324	8725	16292	14764	15086	11306	10473	8303	16034	7898	9928	13212	16411	10678
ZC3H11A	85	93	89	91	122	82	137	125	149	122	90	101	87	87	136	79	145	122	141	111	96	114	115	114	102	163	138	102
RIOK2	687	938	432	828	1122	624	1174	1035	1045	845	816	700	574	528	1089	643	536	1185	1020	726	619	680	1193	663	642	920	1140	716
YIPF1	1201	1239	1955	956	1301	1132	1552	1328	1278	1204	1242	1793	1238	1970	1402	945	2852	1754	1599	1296	1328	1172	1232	1384	2322	1220	1128	927
NDC1	561	862	297	742	931	569	1032	895	759	705	629	481	387	368	1238	555	376	908	829	585	509	578	938	536	342	857	1044	554
DGKG	664	416	308	393	350	384	423	407	493	557	421	422	357	396	344	402	519	1163	671	361	529	479	637	581	784	491	439	264
FLYWCH1	938	834	860	1709	1156	799	1377	1934	1875	1301	1095	1018	776	1041	1446	1136	959	2211	1174	1140	1225	1162	1755	1244	936	2253	1874	1967
UNKL	1175	1307	1559	1268	1405	1320	1932	1605	1581	1971	1298	1465	1456	1450	1868	1442	1661	1535	2581	1687	1430	1855	1608	1533	1480	2196	1708	1331
TBXAS1	8048	5536	6590	5578	4878	4673	7357	7459	6549	7365	5959	8208	6532	9758	5587	5219	8993	11920	8589	7091	5563	6893	7024	8529	9935	5891	5217	4029
PARP12	1537	2948	3745	2819	5579	2200	6983	3543	6644	2406	2016	3478	3136	3189	3838	2018	1453	5130	3571	1572	2362	2510	6729	2483	2756	4081	2972	2875
ALDH18A1	659	1184	437	1071	1362	854	1525	1169	1340	766	884	630	461	514	1690	693	651	809	1112	993	827	784	1217	633	319	1118	1504	1046
TARBP1	848	767	409	1125	1328	987	1336	1424	1311	1153	831	651	597	474	1265	1031	549	1711	1564	717	833	1105	1257	924	496	1641	1726	1017
GATB	264	319	275	267	380	252	388	472	336	276	339	255	181	257	417	215	201	677	330	278	232	314	323	283	236	314	361	237
MXD1	25129	21858	60448	24560	17375	24630	18507	20521	26057	32940	26183	36491	37255	40369	34003	23226	58574	18608	40946	31003	31673	31400	17368	35776	66434	28475	15800	17997
CDK17	1583	2581	1615	2508	2999	2180	2963	2686	2969	2492	2017	1555	1676	1269	2994	1908	1679	2561	2869	1860	1851	1855	2869	1508	1347	2824	2704	2028
DNAJC25	152	166	145	159	218	166	243	188	187	172	203	189	165	163	218	143	238	183	268	191	193	176	221	152	199	242	220	134
SLC2A3	12529	12945	30073	9973	9203	10858	8199	9477	11580	12528	14328	27761	10211	24009	13710	9013	74128	11469	15438	24380	18780	16799	7881	12062	41148	10361	9040	8135
PSD	51	37	23	76	98	57	109	57	51	34	64	49	35	39	68	61	37	37	55	53	37	66	56	46	25	55	61	37
CTDP1	2019	2156	1835	1848	2496	1914	2848	2591	2292	2222	2246	2182	1726	2411	2570	1553	3258	2706	2715	2190	2019	1781	2475	2739	2474	1978	2132	1701
YBX3	11913	5978	23467	16468	6307	48908	18462	10882	9614	9993	18244	16975	18227	18016	12081	25882	10111	10541	28113	17388	9317	27081	11328	14923	23341	24903	7976	23773
STYK1	38	54	17	31	41	132	134	29	76	15	42	34	29	26	109	37	22	111	140	62	51	56	130	48	13	101	139	55
WNK1	16244	16642	13459	15545	18587	17072	16165	15442	16549	17511	13626	12300	11951	11440	19532	13570	14782	22254	18851	15286	14946	15233	20798	13777	16300	17223	20509	11967
RPS17P5	0	0	0	0	0	0	0	0	0	0	0	0	0	0	0	0	0	0	0	0	0	0	0	0	0	0	0	0
CCAR1	2420	2917	1654	2627	3653	2479	3178	3373	3055	2721	2281	2016	1728	1905	3788	2299	1675	4498	3608	2715	2145	2528	4024	2263	2030	3809	3864	2285
OGFR	5021	5079	6020	4801	6758	4535	7479	6234	6305	4186	4981	7000	6935	6779	5988	3842	4490	8339	7833	4690	4546	4118	7472	6096	7959	5062	4730	4149
GNA15	1094	817	1065	828	933	888	1276	1154	1089	808	912	1312	798	1317	709	525	948	1743	1004	1015	773	675	1284	1346	1713	644	933	663
CREB3L3	4	11	14	6	6	6	13	11	25	1	14	15	0	10	34	1	6	1	5	3	17	4	7	3	1	20	21	3
PIGV	418	627	343	518	675	477	818	668	657	515	538	484	458	480	730	456	469	891	750	593	516	485	694	493	571	754	786	521
PTPRU	20	26	41	11	58	13	29	15	26	6	6	17	9	7	26	13	7	33	27	7	5	6	31	15	6	10	12	12
SNRNP40	956	1240	603	1057	1531	979	1892	1585	1532	947	1020	967	688	829	1658	855	707	1597	1581	873	846	841	1490	988	735	1206	1491	980
RIMBP2	5	0	12	1	0	5	61	32	14	13	6	0	0	2	1	0	12	5	1	72	0	0	0	20	1	0	0	19
COL11A1	0	0	0	0	0	0	0	0	0	0	0	0	0	0	0	0	0	0	0	0	0	0	0	0	0	0	0	0
QSER1	1401	1416	1129	1245	2034	895	1318	1328	1601	1304	1007	1116	912	862	1139	1046	826	2557	1467	1225	810	1019	2299	1092	1316	1621	1975	776
MPC1	701	701	491	601	658	540	1059	801	757	661	686	756	642	683	774	522	436	1374	1012	536	561	677	755	607	770	688	707	553
ACAA1	2898	2466	3541	2373	2567	2466	4138	3069	3218	2708	2681	3724	2237	3698	3196	2194	3966	5845	3714	3627	2449	3071	3425	3389	4050	3334	2779	2245
BCAT1	588	506	441	162	338	188	523	918	917	373	321	354	428	869	329	474	303	1511	793	622	569	622	789	475	497	274	376	429
HDAC7	6105	4329	4771	5062	4906	4530	6514	5444	5502	5895	4688	6370	5195	6666	6405	4540	5325	6097	7335	5317	4273	5515	5933	5629	7190	6120	5009	4071
LZTS1	15	15	18	28	41	76	89	15	39	9	11	8	8	15	22	13	4	7	47	14	18	34	24	1	5	10	42	52
PRDM6	0	0	0	1	0	0	1	0	1	0	0	0	0	0	0	0	0	2	2	0	0	0	2	3	0	0	0	0
WNT8A	0	0	0	0	0	0	0	0	0	0	1	0	0	0	0	0	0	0	0	0	0	0	0	0	0	0	0	0
SPAG4	3	3	9	5	5	3	11	10	5	4	7	3	3	11	14	7	10	8	12	12	8	14	14	5	8	5	2	7
NCKAP1	192	344	261	316	336	262	308	256	307	341	245	229	227	108	580	233	232	298	389	306	171	223	321	277	332	393	351	208
MRPS35	1082	1295	687	1043	1424	924	1782	1476	1463	985	1135	1178	738	878	1544	754	736	1985	1361	1028	831	920	1398	1015	927	1200	1510	879
GUCY1B1	373	366	421	243	335	278	464	242	316	405	338	371	475	393	326	282	329	799	489	449	440	329	473	455	668	193	226	240
SFSWAP	1967	2113	1544	2071	2739	1922	3179	2618	2571	2272	1985	1953	1683	1786	2883	1848	2034	3594	3233	2064	1955	2166	2864	2062	1855	3416	2855	2049
TNK2	4572	4581	4478	5497	5636	4460	8514	6086	6827	5523	4433	4752	4149	4987	5498	4704	3948	8938	7842	5489	4585	5862	7559	5933	5559	7025	5585	4378
MON2	2172	2696	1729	2352	3499	2085	2728	2768	2961	2848	1932	2060	1864	1765	2859	2399	2386	4217	3338	2348	2099	2441	3504	2216	2210	3827	3488	2200
CDH3	2	1	0	5	1	1	4	3	1	2	2	1	1	0	3	1	1	3	0	0	0	4	2	3	4	10	11	1
ARSF	0	0	0	0	0	0	0	0	0	0	0	0	0	0	0	0	0	0	0	0	0	0	0	0	0	0	0	0
GPBP1	4858	6439	6096	6014	9231	5210	8060	6895	7300	6161	5425	5854	6382	5585	7939	4741	5617	7552	7522	5233	5719	5372	7371	5551	8235	6672	7339	5215
DGAT2	4009	2904	6638	2972	1781	3224	2084	3543	2621	4626	4589	6270	4677	7569	3766	3141	17451	2445	5172	6090	5996	4402	1431	5909	11307	3550	1874	2157
ZNF112	18	18	16	12	28	16	32	21	23	25	19	3	14	9	22	38	22	17	28	26	19	19	42	25	9	30	26	11
CS	5423	6144	3725	5374	7238	4317	8353	7124	6081	5323	5259	5141	4298	5043	7325	3958	4222	9387	7435	5168	4435	4923	7473	5436	5131	6017	7391	4389
LTK	152	321	73	229	211	215	824	325	289	229	155	98	175	112	543	184	60	465	561	143	305	138	374	312	46	341	402	137
MRPS24	139	165	117	135	178	143	281	228	215	155	146	132	98	106	239	85	89	233	208	145	125	125	188	136	108	107	171	133
ELMO2	2457	3323	2831	2742	3751	2570	3942	3244	3737	2763	2758	3278	2020	3057	3415	2009	3005	5242	3682	2323	2413	2372	4069	2574	3691	3402	3471	2306
WAPL	4777	6092	3582	4944	7001	4225	5874	5776	5578	5992	4373	4185	4232	3814	5987	4237	5338	7433	6107	4769	4603	4675	6695	4329	5069	5797	6899	4102
VMP1	18454	12555	21190	13876	13210	13094	14050	15482	13837	20945	15891	22360	24152	24437	16703	14963	21147	22759	23195	16379	17047	17412	12315	25587	33607	14692	10543	9668
APPBP2	1479	1847	1407	1741	2294	1365	2131	2007	2117	1910	1552	1577	1166	1444	2279	1504	1541	2310	2085	1686	1475	1559	2349	1549	1674	2039	2285	1567
POLD1	459	573	397	595	861	573	1013	720	776	583	621	531	349	460	997	637	457	953	863	650	502	517	915	572	353	712	790	519
SEZ6	3	0	2	0	0	0	0	0	0	1	0	0	1	0	0	0	7	0	0	1	1	1	1	0	0	0	0	0
EIF4B	28924	32597	14731	28217	35112	24052	37960	31676	25191	27250	27841	25192	15376	18128	34551	23311	18934	33809	34236	29063	23932	23184	29534	25178	18997	30891	39418	26130
SLC6A16	132	138	89	164	201	128	209	195	226	156	117	79	108	119	240	156	118	212	243	158	128	193	190	160	105	279	229	168
BICRA	983	1230	924	1306	1690	1089	1714	1426	1587	1316	1191	997	883	974	1693	1009	1177	1344	1452	1114	1036	1125	1423	1145	1060	1412	1587	1107
SPHK2	452	463	366	504	644	403	879	664	570	445	524	486	355	421	561	371	398	843	700	479	374	396	679	517	406	496	542	435
RPL18	12789	14820	7015	15880	19686	13223	31374	22641	15563	13885	18951	13648	10220	11497	22098	11399	10712	17478	18207	14563	12671	14233	12947	14923	8785	15912	20019	14599
CA11	106	136	53	160	231	111	276	213	155	116	143	92	73	45	226	138	80	107	155	144	104	147	171	133	45	187	224	217
ISOC2	214	261	159	215	325	196	414	320	376	193	268	193	177	177	379	167	124	352	285	171	160	176	322	196	183	193	273	197
U2AF2	5485	6403	4301	6277	8142	5531	9279	7724	7360	5851	6183	5316	5371	5569	8121	4899	4841	8447	8224	6117	4845	5542	8761	6248	6051	7137	7465	5527
EPN1	3511	3112	2931	2554	3255	2858	4426	3638	3787	3025	3136	3342	2716	3650	3023	2101	3523	5384	3939	2981	2544	2582	3581	3586	4010	2849	2920	2241
MED29	1919	2030	1150	1821	2524	1503	2495	2468	2476	1680	1857	1571	1210	1445	2224	1381	1755	2565	2433	1632	1535	1566	2606	1628	1671	1901	2336	1562
AHRR	2	4	0	0	2	0	1	2	8	5	0	4	1	3	2	6	5	4	6	3	2	9	3	2	3	5	4	7
GSC2	0	1	0	0	2	3	0	0	0	0	0	2	0	0	0	0	0	0	0	0	0	0	3	0	0	1	0	0
ZNF275	627	904	324	886	1248	686	1109	1049	1134	977	745	570	487	439	1077	668	565	897	827	740	647	813	1005	669	344	1155	1271	752
MTMR1	1801	2781	1467	2567	3448	1951	3051	2919	2765	2647	2190	2221	2047	2093	3050	2082	3290	2945	2834	2434	2178	2351	3015	2172	2272	3162	3062	2175
GPC1	21	24	6	25	48	32	71	32	17	30	25	14	11	15	32	24	10	57	55	24	24	19	70	17	17	30	55	29
ADCK1	137	191	149	170	172	156	324	269	230	165	198	142	165	145	194	150	108	398	292	155	124	167	272	214	144	458	240	146
HAGH	1234	1117	2071	1738	1074	2005	2443	1554	1451	1134	1064	1461	1595	1509	1567	2318	1344	1826	3095	1411	1542	2132	1766	2303	2114	1939	1396	2478
RNF4	3634	4854	2792	4065	5707	4067	5946	5612	5472	4209	4246	3601	3045	3257	5851	3193	3538	6009	5606	3765	3874	3610	5701	4276	3687	4915	5452	3537
CASP8	6720	7102	7000	7028	8007	6682	10276	7901	8401	8900	6648	7878	7543	6682	9260	6353	8186	8281	14393	6146	6170	8295	8056	7836	8793	8652	7994	6059
LIMCH1	33	17	13	18	24	7	38	21	28	9	16	7	6	6	18	16	12	70	20	17	5	16	36	25	12	18	18	7
INTS13	588	945	474	763	1081	661	1109	1015	968	728	694	624	393	492	1285	718	439	1230	992	770	611	615	1119	619	516	958	1066	697
TM7SF3	1569	1860	1199	1731	1844	1510	2279	2108	2244	1643	1461	1655	975	1273	2018	1376	1343	3125	2181	1668	1261	1321	2237	1501	1648	1779	2118	1310
DLX3	0	0	0	0	0	0	2	0	0	0	0	0	0	0	0	0	0	0	0	1	1	0	0	0	0	0	0	1
SPA17	42	47	43	25	39	40	27	54	59	34	33	66	32	49	57	42	48	143	50	33	27	33	27	53	71	32	43	19
TSPAN32	1405	1468	849	1453	2013	1878	2641	2024	2112	1693	1717	1299	993	1018	2256	1863	1202	3152	3589	1701	1304	1472	2758	1550	1267	3491	1833	1997
CCN5	1	0	0	0	0	0	2	0	1	0	0	0	0	0	0	0	0	2	0	0	0	0	0	0	0	0	0	0
DMRT3	0	0	0	0	0	0	0	0	0	0	0	0	0	0	0	0	0	0	0	0	0	0	0	0	0	0	0	0
ST3GAL6	933	796	1242	815	664	585	903	747	931	958	916	1060	899	1185	728	685	867	1430	1288	989	916	900	856	1044	1539	1009	706	476
ATP2C2	28	10	16	2	3	1	5	3	1	4	22	5	2	4	4	0	101	8	14	87	1	12	12	1	0	19	3	15
NGFR	33	99	22	46	105	39	66	61	71	36	64	49	42	21	46	18	10	100	59	19	20	15	59	21	30	67	41	37
CDON	21	17	3	56	53	44	61	35	31	28	35	9	17	13	61	29	36	8	38	38	19	30	23	15	11	60	51	29
TAF2	1317	1631	900	1433	2150	1237	1551	1725	1720	1448	1133	1089	943	955	1978	1240	1172	2056	1889	1323	1302	1261	2128	1183	1158	1807	2064	1245
HIPK2	5838	4560	3769	6442	5658	3769	5142	6403	4410	6266	4470	3653	3806	3134	4626	3430	4098	8389	5677	4044	3998	3715	7333	4219	5356	5679	6814	3832
TNPO3	3114	3558	2985	3260	4189	2672	4208	3675	4207	3179	3193	3491	2425	3397	4244	2880	4432	5119	4159	3524	2955	3043	4102	3203	3880	3633	4225	2560
BORCS8-MEF2B	7	13	21	5	5	18	14	16	8	20	15	11	13	21	17	6	29	18	32	25	12	16	13	22	23	16	14	15
RFXANK	886	873	995	948	1045	844	1460	1164	1147	816	912	890	824	964	1221	865	804	1625	1259	891	902	786	1103	1119	1376	1025	1032	908
TMEM161A	182	238	171	219	273	191	528	327	337	191	273	208	138	173	343	198	128	320	299	245	190	214	364	245	141	325	304	246
LPAR2	2964	2844	6709	2179	2655	2636	3484	2344	2516	3643	3007	5344	3822	4467	4012	2739	5875	2647	6364	3963	2855	4052	2085	3704	5069	4505	2628	2467
CTSA	9703	8025	12806	7161	8727	6282	12119	8580	9453	5904	8555	12973	10372	13838	8560	5683	10940	15553	10465	11011	7596	8593	9606	10480	21040	5347	7118	5306
SUGP2	2293	2626	1952	2746	3301	2772	4518	3288	3365	3489	2545	2142	1998	1990	3638	3094	2106	5632	4917	3191	2382	3137	4603	2876	2292	5572	3835	3084
SLC12A2	434	521	161	632	711	439	654	583	522	524	440	231	222	174	786	412	293	535	631	512	414	432	710	325	206	567	733	515
SNX24	152	190	73	139	134	138	202	146	176	116	125	128	82	137	151	95	111	467	186	117	76	117	233	126	191	177	165	86
EYA2	1	8	18	4	5	2	6	20	3	0	8	7	2	4	3	3	5	8	8	8	3	14	17	3	4	12	4	6
CNN2	21282	23379	27199	21594	22387	21495	31116	28366	27204	23677	28169	30428	24423	33299	33614	17637	44777	27341	32790	22582	27053	24025	19588	28587	33253	23062	22848	18549
ABCA7	5272	5481	9893	5346	5139	5115	8451	5587	5943	7859	5609	8313	5413	7197	7290	6081	7085	9019	10021	4790	5845	7572	6825	6805	5473	9168	6124	5166
SNCAIP	2	2	0	1	0	2	1	2	0	0	1	5	0	14	2	0	1	0	0	2	0	2	1	2	4	1	4	4
DDX20	836	1018	507	942	1307	709	1233	1012	1072	895	854	681	581	696	1101	741	620	1194	1231	799	705	766	1182	741	606	1034	1260	789
BTBD1	2472	3348	1860	2536	3318	2312	3305	3477	3242	2587	2350	2367	2009	2123	3529	2124	2162	4698	3455	2359	2009	2197	3873	2177	2560	2733	3605	1930
FAR2	2091	1196	1826	1855	1445	1107	1662	1384	1442	1637	958	1482	2037	1800	1529	1201	868	2200	2208	1552	1232	1588	1805	2052	2299	1312	1320	819
BCAS1	13	6	4	13	15	4	14	9	22	19	11	0	3	5	53	8	6	14	18	36	12	24	39	7	5	19	30	8
POU1F1	0	1	1	0	0	0	6	0	0	1	1	0	0	2	2	0	0	0	2	0	0	3	1	4	0	1	7	0
CHI3L2	159	615	113	228	565	242	590	396	457	222	441	261	151	128	547	264	265	152	425	351	311	378	314	313	159	406	441	247
SBNO2	7657	8314	15768	5899	10022	8245	7014	6563	7314	8768	9344	14933	11833	13600	8738	5569	20072	7891	12309	11184	10563	9942	6653	9168	19294	7584	6017	6468
PMS1	365	570	266	465	679	462	746	732	612	537	471	347	275	286	791	512	357	833	766	572	407	464	815	455	280	829	813	566
HMG20B	1496	1540	1239	1491	1690	1454	2641	1884	1636	1435	1571	1408	1447	1540	1860	1222	1310	2521	2264	1609	1520	1520	1942	1886	1970	1571	1737	1300
CALCRL	264	145	221	155	242	74	121	151	140	134	79	180	120	93	81	126	155	281	161	107	73	79	424	82	151	142	159	54
TAF11	945	1163	860	1085	1367	934	1788	1381	1473	1338	977	1145	901	1032	1616	1215	901	2191	1951	1240	1026	1269	1574	1207	1040	2165	1451	1133
ANKS1A	1488	1377	1378	1413	1535	1093	1760	1612	1687	1803	1254	1377	1349	1490	1525	964	1477	2927	1716	1255	1134	1250	1807	1395	2156	1528	1557	1015
AP3D1	4513	5627	4220	4462	6730	4198	6374	6083	6054	4497	4914	5293	3871	4652	5840	3599	4801	8208	5854	4743	3935	4043	6676	4905	4916	5816	5830	4046
ZNF76	819	891	523	1001	1224	906	1574	1188	1295	1106	976	715	633	596	1416	950	647	1474	1619	931	840	1020	1517	939	608	1803	1504	1175
SLC9A3R2	116	91	45	152	87	49	194	116	97	81	108	73	38	45	78	72	33	177	100	61	48	83	145	98	53	92	127	80
NTHL1	130	207	103	173	163	140	314	249	212	141	192	128	72	105	275	105	72	235	181	191	125	107	231	154	87	143	199	138
UHRF1BP1	992	1207	894	949	1754	626	1379	1153	1607	1268	1010	831	765	911	1186	558	896	2033	1409	1062	718	889	1247	829	725	1043	1367	567
GNAI3	5656	6307	5652	5270	5842	5089	6391	6497	6602	5849	5325	6632	4754	6031	6825	4204	7922	8678	6753	4940	5168	5102	6078	5788	7398	5557	5575	4209
IPO5	2764	3439	1465	3014	4396	2404	4206	3596	3451	2852	2597	2293	1732	1597	4524	2424	1855	4165	3663	2777	2063	2427	3960	2398	1737	3353	4245	2485
OAT	1874	1889	1354	1694	2169	1470	2241	2114	1904	1575	1828	1958	1259	1529	1806	1384	3314	2424	2066	1971	1344	1482	2122	1556	2452	1829	1819	1421
WDR3	951	1150	565	1072	1552	825	1450	1466	1309	1052	588	771	648	688	1390	857	703	1363	1216	1006	801	904	1442	883	593	1217	1637	955
PKN2	3655	4031	4780	3599	4255	3157	3257	3937	3913	5619	3126	3515	4571	3171	4203	4197	3878	5161	6011	3941	3660	4391	4559	4037	4999	5585	4284	2999
WDR18	350	523	187	440	489	407	801	577	560	316	306	281	253	362	581	280	289	538	485	482	242	313	693	368	242	471	447	375
TRAM2	1660	1943	1179	1742	1709	1229	1963	1877	1740	1407	1409	1370	754	910	1796	1251	1106	3131	1919	1316	1107	1420	2557	1205	1068	1740	2186	1245
NTN1	0	1	0	4	7	2	8	9	4	4	3	0	10	1	5	1	4	3	1	3	4	3	3	5	1	1	4	0
GLP2R	2	0	1	3	4	2	1	0	0	0	0	0	0	2	0	0	0	0	1	0	0	1	2	0	1	4	2	0
MCM10	21	41	41	21	46	29	39	42	61	21	18	47	20	4	424	20	16	43	38	43	25	29	69	10	20	30	33	10
DGKA	3034	3882	2059	5450	6541	4283	8744	5519	5384	5628	4949	3751	3193	3369	8500	4996	3898	4503	7095	5846	4473	6358	4882	5105	2497	8234	7826	6740
ERBB3	10	11	3	26	25	11	34	16	15	11	12	6	9	2	19	33	11	7	13	24	22	37	11	9	6	9	19	17
ROPN1	0	0	0	0	0	0	0	0	0	0	0	0	0	0	0	0	0	0	0	0	0	0	0	0	0	0	0	0
ANKRD44	9411	12334	11018	10615	15087	10149	9286	11484	12618	13332	9803	10097	10549	9196	13380	9471	12778	15779	15752	10478	10240	11244	12608	9953	14106	14485	13312	9638
KARS1	4061	5017	3885	4169	8646	3872	7578	5392	5852	3951	4764	5175	5276	4635	6321	3169	3048	7175	5759	3989	3582	3615	6436	4330	4557	4222	6008	3930
ADAT1	993	1124	632	844	1393	797	1430	1252	1252	1197	871	825	734	593	1343	807	742	1464	1467	791	862	900	1376	781	736	1390	1602	918
PDIA5	258	258	171	150	258	124	370	338	257	172	227	222	142	211	249	148	215	455	235	229	163	176	317	253	216	199	266	148
TBC1D22B	538	653	494	734	819	779	861	690	749	502	598	555	600	540	797	629	411	862	888	498	559	572	880	667	603	813	811	673
NDUFB4	1086	1281	913	1110	1531	1001	2135	1640	1528	1086	1252	1282	919	1137	1810	920	917	2147	1741	1094	1130	1171	1564	1265	1302	1361	1476	1043
SPEN	7526	8039	6398	7450	9290	6886	7125	8311	8242	8780	6514	5238	5117	5301	8292	6072	6577	11243	8329	6653	6329	6811	10277	7389	6892	8403	10306	5170
MYLK	467	556	587	446	400	533	624	593	524	866	455	536	1343	493	751	481	629	729	766	668	726	819	611	666	967	663	351	413
ZC3H15	2154	3085	1821	2260	2902	2054	3620	3070	2949	2207	2367	2504	1766	1822	3384	1956	1955	3977	3189	2214	1964	2034	3535	2091	2302	2934	3164	2115
MAP2K4	2256	2295	2491	2164	2416	1920	2264	2534	2273	2768	2037	2110	2555	2187	2693	2239	3651	2529	3212	2334	2486	2686	1936	2588	2045	2576	2091	1695
PACC1	331	415	295	372	588	298	644	552	547	294	348	356	289	270	425	297	237	616	475	307	274	314	587	362	331	361	520	247
SNAP91	0	0	0	0	1	0	0	0	1	0	0	0	0	0	0	0	0	0	0	0	0	0	0	1	0	2	0	0
SLK	4580	5928	5696	5438	7443	4965	4770	5357	5184	6269	4505	5469	7394	5120	6185	4267	6037	6543	7721	4356	5375	5353	6237	5083	8581	6110	6085	4069
CYB5R4	4126	4493	4789	3520	4166	3254	3880	4220	3968	4439	4030	5240	5487	4992	4552	3655	6598	6529	6058	4733	4402	4281	3791	4684	7801	4203	3454	2824
COL17A1	53	8	16	33	1	7	28	26	8	4	0	11	17	25	31	23	16	28	79	113	22	16	31	2	11	21	12	11
GSTO2	14	31	41	28	26	19	27	25	15	21	21	32	22	27	43	15	26	16	18	24	24	28	19	19	26	29	15	10
SEC61A2	313	302	403	261	272	323	376	348	254	476	239	292	348	364	448	328	332	325	578	438	265	545	307	348	290	513	504	264
PRKCQ	1095	2522	551	1820	2619	1980	2657	2181	2615	1451	1706	1066	703	734	3177	1476	994	1503	2314	1358	1673	1279	2522	1101	553	2227	2804	2181
TLE2	106	145	41	214	246	178	323	126	170	206	270	111	75	83	296	199	111	82	185	179	165	167	154	181	39	200	230	167
ASB1	1265	1361	696	1380	1714	1292	1738	1640	1509	1406	1220	1003	597	857	1718	1188	1073	1812	1810	1243	1055	1091	1558	1122	924	1998	1951	1255
FAM107B	8279	9921	5181	8867	10981	7290	13266	11676	9392	9373	8234	7464	6165	5958	13465	7058	8918	10354	11222	7980	8569	9237	10103	8120	7733	10790	11836	7783
ME1	69	73	84	56	44	32	137	73	85	52	29	44	54	86	91	42	30	421	92	166	55	78	121	91	110	88	77	23
TBC1D1	6418	5587	5923	4620	6723	4532	5579	5453	6034	5605	5811	6537	6059	6548	6043	4254	6439	9122	7810	5067	4702	4455	6181	6878	9140	4962	4978	3406
CDK13	3095	4112	2476	3663	5050	3285	3900	4123	4204	3746	3204	2786	2501	2454	4564	2992	3199	4917	4567	3393	3104	3167	4887	3154	2987	4461	5067	3180
MTHFD2	1582	1791	2310	1358	2967	1364	2358	1901	2285	1272	1335	2323	1675	2383	2318	937	1230	5308	2101	1638	1165	1231	2789	1584	2576	1346	1704	1138
SLC9A7	529	597	440	798	1445	499	1106	1151	991	1036	663	425	685	412	750	613	661	601	883	806	642	1000	654	855	364	1011	1086	760
FOXJ2	2377	2513	1934	2457	3078	2147	3161	3107	2864	2773	2296	2066	1778	2251	3199	2158	2683	3452	3492	2331	2221	2444	3065	2474	2829	3320	3016	1906
YBX1	27624	24268	21754	25213	23955	29385	37135	31765	28847	24118	23537	23647	25339	31058	32034	35419	19031	34907	45838	23926	22197	25151	29178	29251	33081	31132	24457	30805
PDE4A	876	1030	641	847	1102	881	1380	1141	1092	657	964	766	525	750	1262	519	591	2057	1062	1009	679	543	1808	847	677	649	1241	705
PPP2R5A	5451	7138	4327	7306	6428	6566	7744	7501	8327	5921	8379	5061	6675	6285	9397	6396	7455	9413	7371	5116	7413	6684	6537	8091	11086	6891	6752	4913
CTNNA2	7	4	0	2	4	14	9	2	1	4	4	0	3	13	1	0	1	2	4	1	6	3	0	2	1	3	2	5
ELAVL1	2141	2970	1587	2503	3383	2165	3851	3204	3136	2240	2371	2247	1588	1918	3518	1799	1744	3190	3101	2205	2003	2013	3471	2152	1986	2766	3198	2023
TIE1	18	9	4	34	10	14	30	23	32	25	19	10	12	11	15	11	8	17	17	4	10	12	23	26	11	15	41	17
DIP2B	4652	4854	5416	4621	7092	3631	4622	4669	5613	5469	4423	4838	5038	4713	4562	3648	6920	4889	5475	5097	4741	5141	5884	4805	7182	4973	5023	3350
SMARCD1	1683	2110	1137	2045	2849	1896	3461	2824	2640	1931	1910	1648	1300	1389	3178	1533	1564	2768	2714	1933	1676	1753	2795	1829	1580	2655	2714	1973
KDM4A	1426	1684	1033	1377	1818	1234	2068	1870	1879	1444	1422	1259	1034	1074	1723	1053	1335	2414	1837	1413	1260	1132	1944	1359	1467	1648	1804	1159
NFYC	2208	2295	2635	2219	2626	2122	3405	2845	2956	2536	2726	2881	2352	2834	3145	1859	3080	3968	3412	2560	2477	2299	2729	2925	3328	2950	2621	1949
ZMYND12	12	12	20	9	5	2	14	3	13	8	9	14	13	15	20	7	9	43	19	12	8	9	27	8	10	14	10	11
SLC9A3	56	67	28	89	83	94	124	127	114	89	96	58	30	42	91	61	62	69	98	69	43	86	111	57	51	151	98	110
NGEF	0	1	0	0	0	3	0	0	0	0	0	0	2	0	0	0	0	0	0	0	0	1	0	0	0	0	0	0
ASPM	95	257	106	109	132	66	135	108	231	92	81	90	42	30	1020	80	75	139	116	136	114	115	212	63	61	88	180	76
CD84	4270	4312	1761	3035	4846	3106	2991	2726	5081	3651	2446	2761	1495	2439	5061	2303	2985	7150	4928	3750	2901	2627	5601	3056	3011	3702	6647	2915
ELOVL1	2404	2709	2189	2530	2618	2282	3732	3151	3158	2380	2507	2625	2034	2604	2919	1882	2417	4139	3336	2623	2011	2311	3356	2600	2879	2493	2898	2059
SPI1	22594	18340	34947	17446	17146	19030	22810	21076	22845	21727	25776	33336	27894	39588	20953	15973	47114	32350	29977	26667	24690	22109	18723	32500	48888	17907	14427	14094
POLR1H	398	559	402	486	657	480	1100	761	654	469	513	472	457	536	796	343	341	775	834	500	388	448	568	537	486	606	548	491
MPPED2	1	11	12	43	15	6	18	29	11	19	6	3	11	5	40	19	5	12	21	14	20	19	10	14	10	15	15	7
CLDN18	0	0	0	0	0	0	0	0	0	0	0	0	0	0	0	0	0	0	0	0	0	0	0	0	0	0	0	0
ZBTB11	1893	2916	1632	2509	3178	2226	2544	2783	2898	2585	2101	1775	1549	1505	3063	2211	1925	3907	3208	2261	1965	2193	3656	2010	2051	3404	3632	2084
ATXN3	1060	1321	984	1154	1460	976	1598	1453	1433	1303	1132	1246	888	1002	1314	1082	1115	2186	1674	1081	1015	1074	1690	1063	1141	1575	1670	1077
GOLGA5	1181	1366	959	976	1674	983	1566	1409	1396	1206	1155	1248	971	956	1505	960	1278	1858	1543	1099	1103	1101	1539	1018	1250	1366	1648	971
FGFR2	29	51	55	78	63	69	213	215	40	58	37	69	48	94	170	50	27	131	269	28	150	39	97	57	19	50	101	113
LRRC40	510	696	347	595	763	495	685	738	812	613	501	499	327	352	777	443	399	1083	745	486	502	475	816	485	411	724	722	505
ISOC1	546	720	266	595	830	480	838	715	639	448	552	360	376	314	764	425	477	658	831	531	477	530	769	400	434	567	775	518
EML1	1	2	0	5	1	0	6	0	1	1	2	0	1	2	7	4	3	0	1	0	0	3	3	3	3	2	3	0
TRMT11	213	290	116	281	332	210	514	326	275	252	232	173	130	156	419	302	150	372	343	260	201	260	368	190	91	441	434	325
THUMPD1	2275	3404	1454	2859	3962	2530	3882	3428	3374	2858	2588	2396	1794	1995	3609	2324	2089	4070	3625	2454	2321	2250	3810	2324	2169	3895	4109	2585
MSANTD3	229	399	176	284	270	336	548	421	346	390	334	256	494	277	556	261	262	306	497	274	360	324	418	271	366	345	345	311
KIF26A	15	6	8	13	11	8	45	10	10	17	13	14	4	8	19	3	4	29	19	15	14	16	39	6	0	29	10	15
ATG2B	1932	2246	1388	2247	2763	2059	2348	2277	2632	2468	1640	1607	1254	1346	2614	1953	2145	2801	2875	2168	1832	2318	2882	1890	1883	3335	3120	1811
ARFGEF1	5458	6367	4181	5239	7169	4605	5806	5419	6332	5807	4736	4738	3696	4178	6153	4374	6654	7792	6291	5173	4777	4952	7266	4715	5764	6265	7302	4042
ACSM2B	0	0	0	0	0	0	0	0	0	0	0	0	0	0	0	0	0	0	0	0	0	0	0	0	0	0	0	0
ZFAT	481	537	365	528	624	428	729	596	690	560	539	437	427	351	581	420	448	599	602	421	382	399	596	482	449	548	668	435
MTFR1	227	321	170	265	343	187	462	302	287	255	190	194	173	158	325	196	175	380	287	217	200	200	359	196	188	246	321	205
STAG3	27	53	49	57	96	56	121	98	67	108	145	153	69	31	94	83	48	59	108	114	68	89	103	119	36	152	133	89
FECH	957	891	1578	1618	1006	2911	1750	806	1095	843	1262	1414	1169	964	956	1445	808	1030	2102	1006	580	1533	1357	1098	805	1612	1059	951
MYO9A	1266	1690	683	1492	2118	1263	1589	1614	1699	1436	1093	748	721	635	1620	1213	874	1876	1548	1090	1131	1180	2153	923	743	1956	2486	1276
DDX3Y	3901	2	6	5	9	2	8	5132	2	5258	3	3726	4	3694	8	4663	3	6123	7260	1	2	5	6744	7	4729	7764	4	4
PFKP	912	1217	592	1272	2239	871	2121	1596	1729	907	1589	874	775	931	2265	860	673	2068	1894	1340	903	1205	2609	861	900	1432	2457	1348
IDI1	2197	3129	2867	2229	2675	2290	3052	2765	2853	2474	2826	3462	2368	2578	2985	1785	5926	3873	3608	2658	3681	2155	3029	2355	3810	2910	2303	2397
SP100	7358	9634	12435	8595	14335	6697	11810	10781	13739	8748	8205	10468	10144	9802	10827	6359	12379	11053	10016	9103	9052	8572	11982	8174	12598	9138	9185	8104
KLF6	19264	19742	16847	18632	18206	17646	21695	17230	21045	20657	17028	17343	17442	15236	21116	12652	27289	21523	25263	17530	18216	18189	24514	17841	23380	17787	19763	14437
PLPP1	94	104	48	146	164	87	202	130	165	105	156	105	67	95	154	89	88	72	131	119	120	116	120	81	43	103	164	135
NEO1	278	474	120	500	682	529	991	355	559	427	246	214	181	122	514	309	169	397	416	216	263	224	530	259	130	594	655	314
TRAM1	6408	8889	5215	7232	9849	6122	8850	9089	9967	6856	7185	6398	5502	5117	8554	5712	5159	11655	9238	6985	5787	5813	10127	4857	6066	7799	9374	6145
PHKA1	3	4	7	16	15	1	14	3	6	7	0	4	0	6	4	4	4	1	5	7	1	10	8	5	10	11	2	7
TNFRSF1A	12054	10695	15510	10790	12124	10195	11697	12090	12430	11650	13193	17642	16178	19290	11860	8302	21542	14242	17265	13697	13578	11393	10378	15777	25097	9862	8660	8408
CACNB1	176	232	145	209	218	299	424	305	347	211	188	204	93	174	313	175	154	489	397	232	182	148	405	183	104	414	367	222
EVI5	1252	1070	1067	894	1155	755	1072	1050	1059	1112	871	1085	902	963	788	765	1098	2408	1326	1026	818	1024	1432	1303	1307	940	1261	560
STOML1	123	209	306	170	247	142	261	221	224	182	223	247	173	233	294	128	131	409	248	161	132	161	172	169	252	211	196	220
PKM	23155	21060	21542	18434	26517	15778	30035	24606	25427	15204	20335	26273	19059	23598	23083	13858	23865	38261	26850	25968	17002	19085	28989	22857	33786	16298	23992	15546
DHX29	1160	1461	920	1105	1617	1034	1573	1313	1505	1215	1070	1168	823	901	1527	975	930	1837	1607	1148	1083	1079	1660	1041	1078	1484	1706	1024
DNTTIP2	1647	2212	1343	1714	2487	1718	2703	2602	2345	1914	2087	1657	1273	1384	2808	1538	1980	2832	2393	1929	1941	1628	2600	1692	1637	2213	2646	1803
METTL22	360	288	274	339	324	283	450	408	408	426	307	374	258	373	441	357	389	688	583	462	274	421	441	369	522	484	481	352
TP53BP1	996	1477	923	1247	1793	1152	1609	1431	1512	1465	1315	996	953	783	1802	1117	1183	1522	1518	1208	1196	1340	1645	1137	967	1781	2138	1268
TRO	20	12	6	14	20	14	37	10	30	38	20	5	5	8	24	14	11	24	8	23	9	17	32	10	5	48	35	12
RRP15	400	486	173	516	798	441	736	715	660	489	412	374	321	245	635	413	293	574	640	462	369	388	579	393	218	696	696	540
RHOA	33810	34249	29602	28496	33399	26625	40504	37187	35761	29503	32383	38396	30568	36281	33583	22897	37350	61547	41024	30473	28712	27680	37369	35183	44737	28630	31483	22442
DHX8	3356	3833	2959	3284	5063	2898	4243	3941	4172	3765	3248	3426	3210	3270	4177	2693	3805	5138	4443	3334	3156	3095	4506	3413	4555	3610	4162	2760
PMS2P4	84	89	58	89	96	53	108	109	126	100	47	55	59	45	136	78	46	111	152	52	46	80	89	72	37	130	118	81
PRKCZ	323	473	507	407	478	407	882	670	584	523	541	315	326	428	789	381	386	416	629	484	525	417	561	569	491	605	607	325
ZFY	534	0	1	1	0	1	1	822	0	832	0	484	1	292	0	694	0	1086	1001	0	0	0	1009	2	510	959	1	1
IARS2	3184	3784	1948	2946	4323	2700	4297	3874	3501	2799	2846	2771	1981	2367	3829	2332	2298	4912	3839	2926	2368	2698	3949	2583	2677	3316	4224	2617
SYT1	22	11	11	13	14	6	20	12	12	14	7	6	4	14	8	13	29	40	10	4	3	13	32	5	32	14	22	17
NAV3	43	15	103	17	28	64	9	18	34	27	64	17	42	3	40	22	14	25	32	22	15	14	38	57	39	38	20	19
IDH3G	1674	1862	1229	1675	2053	1567	2965	2287	2229	1460	1731	1865	1359	1797	1905	1170	1385	3275	2299	1518	1403	1483	2216	1883	1808	1688	2126	1483
ROGDI	605	610	644	646	738	434	918	630	590	486	907	617	632	890	411	732	885	1606	846	480	548	487	636	1077	999	552	521	483
PDZD4	830	1500	197	1573	1295	1769	2094	1583	1722	1613	1395	744	374	327	1891	1245	362	800	1495	743	704	455	2784	748	404	2709	1258	950
ATP2B3	0	0	0	0	2	0	1	0	0	0	0	0	0	0	4	0	0	0	0	0	0	0	0	0	2	0	0	0
ROCK1	9986	10957	10021	9875	11886	8365	8753	9868	10656	11498	8365	9025	8488	8572	11078	8380	13512	14168	12500	11544	9754	9588	12824	9073	13722	11731	12623	7280
CBFB	3171	4075	2089	3417	4876	3162	4739	4416	4453	3405	3437	3116	2448	2505	4733	2599	2912	4749	4401	3289	2927	2846	5073	2733	3005	3710	4749	3435
PDK3	3789	3902	4424	3475	3801	2995	3598	3430	3254	4081	3159	3450	4504	4090	3620	3338	4968	4513	4827	3541	3813	3516	3650	4087	5865	4417	4127	2503
HYAL2	270	285	231	242	233	174	319	269	303	163	235	307	222	283	230	149	268	886	314	207	193	279	345	282	391	208	245	148
HDAC4	3790	2645	5924	2823	4588	2446	3192	3168	3452	3664	2955	4601	3368	4584	3605	2250	5476	5649	3869	3168	2737	2560	4753	3370	7184	3602	3630	2283
RASSF1	2535	4245	1594	2694	2866	2672	4271	3709	3391	3165	2817	2210	1542	1562	5027	2479	1614	4402	5178	2719	2232	2348	4120	2422	1917	5689	3444	3633
FGFR3	1	1	0	0	4	1	1	3	1	1	1	1	2	1	2	1	2	1	0	2	4	6	3	3	1	2	3	0
IFI35	1283	1896	3221	1660	4138	1350	3564	2222	3852	1038	1739	3119	3819	3506	2123	967	1339	2843	2117	1043	1522	1481	3186	1813	3809	1113	1216	1495
HEATR6	764	761	461	671	858	572	1237	866	975	594	616	720	316	507	817	487	525	1337	946	807	633	574	1100	596	472	735	966	726
COASY	1747	1745	1622	1853	2241	1581	2916	2174	2232	1836	1846	2190	1682	2097	2190	1444	1905	2800	2571	2071	1676	1782	2348	2096	2436	2017	2096	1270
PLEKHH3	18	23	20	7	18	12	19	14	26	13	17	16	15	10	28	11	11	26	13	25	16	11	38	13	6	10	32	14
MEF2A	4076	3606	4190	3183	4670	2831	3923	4094	4321	4068	2640	4722	2731	4816	3078	2994	7861	7095	4186	3812	3156	3656	4888	3022	6255	3876	4440	2501
OTUD5	3317	3946	4086	3746	4350	3680	5592	4618	4406	4160	4012	4266	4208	4266	5102	3208	4534	4133	5910	4686	3811	3999	4322	4297	5019	4786	4143	3530
TFE3	4516	3762	6752	3936	4068	4097	4988	4726	5011	4350	4720	5831	5242	6242	4773	3696	6978	5922	6391	4890	4699	4790	4630	5426	8485	4458	3666	3430
TBC1D25	804	1082	588	949	1147	1209	1486	1131	1240	926	946	778	805	856	1347	922	971	1193	1618	831	898	1034	1199	999	926	1122	1169	1063
ACSL4	5979	6285	9182	4979	7259	4435	4726	5267	6444	6183	5405	8178	7567	8353	5842	4273	14042	9633	7210	5717	7326	5592	7042	5350	14038	5329	5207	3559
INPP5A	789	786	898	813	660	731	1116	930	784	1039	844	820	748	944	863	747	1226	959	1149	879	1005	948	819	988	1299	1017	697	557
GPKOW	740	1144	692	893	1076	875	1422	1245	1328	810	907	896	649	776	1200	727	941	1408	1203	870	740	764	1275	834	797	931	1095	815
GRIPAP1	2368	2667	3842	2645	3519	2462	4165	3101	3591	2947	2667	3132	2975	3145	3509	2598	2876	4368	4368	3000	2411	2940	4188	2979	3755	3768	3344	2517
FTSJ1	717	1095	493	967	1222	859	1543	1223	1206	786	983	770	623	572	1385	716	597	1413	1384	939	781	867	1277	842	652	1100	1329	919
PRR11	408	685	731	423	637	329	530	474	628	411	369	578	467	434	1059	307	323	1221	572	410	351	394	768	401	763	365	567	375
REEP1	10	46	10	11	5	18	26	5	12	11	6	29	3	7	8	14	4	9	11	5	8	18	3	6	11	7	10	1
ATP11A	6184	5186	5970	4633	6602	4215	4124	4787	6034	6800	4504	5801	4933	4714	4568	4545	8235	11419	6591	5765	5265	4996	8262	5391	8816	5488	6375	3034
POLR1A	1284	1419	660	1240	2279	1037	1688	1649	1854	1266	1176	696	794	744	1706	1065	634	1862	1494	1111	882	908	1804	904	812	1690	1932	1132
LAPTM4A	4882	5003	5275	4163	5161	3749	6566	5739	5876	4404	4870	6920	3878	5909	4664	3369	6033	8754	6092	5476	4307	4206	5904	5413	6324	4164	4998	3395
TTC7A	4192	3598	3942	3191	4602	2666	4896	4421	4461	2945	3251	3672	2523	3329	3269	2116	2755	6570	3999	3896	2480	2954	5523	3972	3351	2904	4707	2400
IP6K2	1431	1867	1753	1909	2012	2050	3213	2507	2371	1943	1917	1943	1603	1796	3033	1783	1762	2965	2947	1800	1880	2142	2552	2008	1998	2341	2601	1679
STON1-GTF2A1L	0	0	0	0	0	0	0	0	0	0	0	0	0	0	1	0	0	0	0	0	0	0	2	0	0	0	0	0
SRBD1	767	1130	1357	786	1438	775	1267	1002	1175	768	1007	1202	1036	1286	1345	624	776	1733	1149	799	864	792	1236	878	1407	945	661	743
KIF2A	4033	6559	3004	5191	7043	5239	6653	6070	5730	6125	4743	4042	4500	2710	8542	4203	4093	6003	6792	5629	5100	4989	6894	4298	4977	5809	8228	5640
RASGRP2	5914	7634	5588	8556	8652	7354	14076	9707	9492	9277	7670	7518	6072	6177	11476	7877	7149	10621	12939	9136	6654	8664	9372	8966	6728	12533	10966	9336
PSME4	2680	3652	2533	3535	4594	3993	4381	4045	4197	3792	2985	2368	2572	2580	4636	3204	2802	3969	5006	3694	3184	3248	4463	2874	3144	4282	4316	3215
IFT80	219	278	193	322	384	303	414	411	383	362	272	277	212	193	522	404	221	467	569	327	323	355	417	302	183	583	538	377
SIRT2	1814	2158	1584	1716	2295	1889	2881	2421	2276	1923	2100	2023	1514	1964	2337	1545	1713	3294	2865	1870	1746	1777	2709	2028	2102	2181	2217	1679
ERLEC1	1352	1881	1024	1391	1787	1110	2124	1864	1706	1317	1519	1567	781	1064	1910	1018	1170	2140	1887	1454	1262	1238	1852	1141	1149	1650	1726	1258
PPP2R5B	627	718	855	789	970	955	1412	943	896	716	684	809	876	768	916	931	553	1163	1440	741	661	651	1055	842	1070	873	739	776
PYGM	200	165	458	196	141	189	291	236	261	239	191	295	190	328	273	173	273	145	355	396	178	276	185	232	312	339	226	202
PAGE1	0	0	0	0	0	1	0	0	0	0	0	0	0	0	0	2	0	0	0	0	0	0	0	1	0	0	0	0
PITX1	0	1	0	0	3	2	1	2	3	0	0	0	0	2	3	0	0	20	0	0	5	1	5	1	1	2	1	0
TRPC7	0	0	0	0	0	0	0	0	0	0	0	0	0	0	0	0	0	0	0	0	0	0	0	0	0	0	0	0
MAST4	410	766	306	670	735	624	960	669	753	740	525	423	370	249	738	509	1389	453	965	750	558	573	632	377	244	714	894	799
ADGRF5	0	0	0	2	0	1	0	0	0	0	0	0	0	1	0	0	0	0	0	0	0	0	0	0	0	0	0	0
SDK2	116	64	42	5	418	95	162	173	8	365	235	84	67	89	161	63	76	10	202	236	69	301	71	259	8	302	275	186
ADAM7	0	0	0	0	0	0	0	0	0	0	0	0	0	0	0	0	0	0	0	0	0	0	1	0	0	0	0	0
NUP133	1815	2184	1124	1876	2649	1398	2523	2358	2273	1776	1714	1592	1091	1167	2433	1398	1296	2731	2274	1572	1553	1485	2528	1557	1363	2302	2491	1592
NUCKS1	4845	6709	2080	5892	8047	4594	7505	7142	6998	5384	5202	3421	3003	2878	8722	4667	3695	6809	6642	4215	4575	4193	7248	4140	2904	6669	8086	4791
VPS35	4676	5683	4565	4544	6014	4163	6475	5864	6117	4876	4514	5094	3533	4516	5415	3680	6081	8933	6097	5295	4450	4499	6521	4864	5226	5117	6624	3502
DNAJA2	2406	3240	2398	2654	3657	2467	3855	3483	3334	2906	2785	2849	2207	2379	3891	2308	2948	4054	3790	2771	2550	2560	3461	2639	2972	3079	3744	2450
BCL3	2540	2494	4169	1729	2911	2571	2383	2267	2149	2847	3428	4572	3975	4794	3156	1917	6918	1791	3481	3539	3833	2791	1690	3330	6595	1877	1722	1988
KCNAB2	8024	9405	5848	8145	9855	7902	12237	11134	10834	7800	8223	7221	4689	7112	10439	6925	7743	14501	11919	10011	6603	6932	12052	7998	8471	11353	10753	7204
ABCC9	0	0	0	0	0	0	0	0	0	0	0	0	0	0	0	0	0	0	0	0	0	0	0	0	0	0	0	0
GAL	0	0	0	0	0	2	0	0	1	0	0	0	0	0	0	0	0	0	0	0	0	0	3	0	0	0	0	2
CLEC2D	2354	5499	1773	4244	6209	4286	6400	5067	6138	3772	4141	2313	2165	1853	8401	4963	2581	4597	7475	3937	4363	4473	5141	3095	1401	7473	6680	6253
FUNDC1	200	288	187	260	378	199	446	331	304	239	332	226	240	200	363	188	199	249	289	274	212	204	294	257	229	248	318	219
MAOB	3	5	15	11	0	1	9	7	1	5	0	12	15	25	7	6	8	69	6	36	19	14	6	11	43	4	2	4
RORA	2460	6950	851	4405	6178	4583	4786	4333	5376	4335	3568	1552	1475	906	6484	3844	1935	4264	5158	2880	3905	2664	5625	1836	896	7139	7095	5454
DRD4	10	14	12	18	16	17	27	26	26	12	9	8	9	5	18	11	9	15	21	8	13	9	13	8	16	27	22	9
TGFBR3	1985	5508	554	2779	4464	4030	3109	4359	3919	2805	3167	1118	626	499	4195	2641	1391	2765	4024	1777	2563	1570	4840	1299	650	4542	4246	4017
PLA2G10	1	0	0	0	0	0	0	0	0	1	0	0	0	3	1	0	0	0	1	0	2	1	1	1	0	3	2	0
HES2	0	0	0	0	0	0	0	0	0	0	0	0	0	0	0	0	0	0	0	0	0	0	3	0	0	0	0	0
ATP1B3	2580	3169	2412	2259	3839	2180	3802	2805	3160	1936	2702	2699	2499	2303	2966	1542	1702	4611	3141	2077	1929	1885	4642	2297	2912	2058	3083	1951
NEDD4	440	336	237	499	624	292	443	203	582	473	238	215	194	255	315	345	695	938	304	353	421	470	325	411	710	347	362	121
PIGB	1226	878	714	1144	985	890	1125	1073	1111	1027	1004	880	1333	915	1478	736	800	1377	1646	927	664	1453	1038	1277	1003	1369	1150	853
MAPK6	1042	1178	703	924	1468	802	1134	1128	1239	912	791	922	703	759	1570	737	934	1721	1222	954	827	873	1435	688	1091	1105	1453	777
GNB5	411	859	439	790	1010	703	1451	1017	970	829	727	653	717	639	1276	618	588	806	1151	1061	980	893	991	710	724	941	1108	880
RAB27A	8221	9792	9646	7037	8418	7140	7520	8499	8632	7206	8403	8103	7236	7400	9982	6290	13101	10380	11477	8837	8442	7498	8971	7244	13114	8010	8246	5896
HDHD5	1207	856	538	878	1248	785	1566	1300	1030	744	1026	924	673	936	1090	719	609	1511	1149	938	638	736	1161	1007	954	1094	1174	838
UFD1	1188	1389	1356	1244	1524	1306	1989	1616	1583	1492	1376	1420	1246	1384	2158	1229	1608	2198	2266	1545	1235	1523	1651	1589	1808	1937	1626	1118
LRP6	59	51	48	198	191	61	90	97	60	125	86	50	65	57	114	183	113	38	116	81	51	146	63	67	83	142	145	97
GUCY2C	7	4	2	5	3	1	11	6	1	8	2	9	3	5	9	3	6	10	13	8	7	9	3	11	9	6	8	6
SCT	1	9	0	8	16	11	34	8	18	6	9	1	1	0	7	3	5	3	5	0	7	4	14	4	0	13	13	6
PHRF1	2428	2984	1674	2746	3833	2559	4095	3359	3521	2661	2563	2337	1948	1936	3544	2121	2061	3496	3498	2390	2296	2348	3836	2352	2213	3236	3519	2576
ELP1	1623	2401	1145	2004	2691	1878	2894	2318	2290	2152	1770	1364	1077	1121	2625	1780	1335	2747	2665	1768	1783	1751	2930	1652	1159	3230	3117	1991
NUCB2	1140	1698	782	1400	1590	1281	2015	1700	1392	1252	1274	1194	921	917	2341	1381	1011	1725	1543	1374	1114	1292	1462	1214	1039	1461	1773	1212
PFN2	53	52	24	111	122	90	136	80	52	89	57	37	56	43	73	62	38	30	75	49	51	52	45	57	22	134	104	67
PTPN3	15	11	8	16	10	4	8	10	15	4	2	7	2	3	8	7	6	2	11	13	3	7	14	13	4	5	13	10
SPTB	215	217	1045	496	116	1064	682	308	281	312	307	516	549	627	294	741	563	464	805	723	321	964	461	560	892	950	221	824
DAPP1	4936	5366	8906	5246	7527	4164	5724	5076	5895	5265	4568	8622	9421	8294	6215	3679	6702	8292	7786	4678	5123	5877	5966	5871	12326	5067	4095	4136
FGF10	0	0	0	0	0	0	0	0	0	0	0	0	0	0	0	0	0	0	0	0	0	0	0	0	0	0	0	0
SLC44A1	1722	2048	2062	1497	2082	1292	2040	1825	1814	1476	1601	1857	1184	1540	1848	1256	2145	3346	1953	2308	1453	1480	2478	1534	2031	1758	2078	1136
TMEM260	872	1255	1434	798	967	715	1190	1018	1046	1054	962	1218	654	987	1252	827	2154	1684	1212	1243	966	976	1001	782	1474	1094	1128	836
SMG6	1178	1537	659	1294	1830	1336	1959	1681	1545	1453	1406	1021	739	797	1798	1028	973	1571	1644	1195	1080	1159	1822	1200	917	1687	2010	1352
EXOC5	2348	3276	1835	2755	3685	2369	2923	3120	3260	2693	2213	2222	1792	1858	3181	2210	2241	4125	3320	2459	2124	2354	4006	1914	2366	3208	3834	2236
CLTCL1	393	229	206	252	206	103	245	155	148	196	129	145	178	186	208	172	227	394	407	264	158	263	281	290	489	233	180	85
FGF22	1	3	2	4	0	1	4	9	5	4	1	4	0	3	12	3	0	4	4	14	0	1	9	1	3	20	8	1
FSTL3	185	154	233	132	117	84	236	147	196	115	146	220	90	184	109	128	106	904	156	197	121	100	322	193	293	159	226	105
DGCR2	4969	4741	4881	4559	5300	4178	6046	5789	6009	4534	5268	5167	4975	5039	5783	3750	7808	5743	6511	5483	5030	4950	5259	5307	7018	5079	4928	3919
RNF126	1219	1589	619	1542	1864	1400	2685	2059	1954	1481	1508	1223	958	1209	2088	1157	1038	2439	2092	1316	1351	1375	1907	1409	832	1995	1963	1586
MNT	2433	2165	2258	1901	2191	1693	2523	2282	2224	2147	1880	2174	1683	1849	2378	1759	2527	3629	2774	2535	2060	2186	2435	2302	3019	2555	2263	1533
ZXDC	1476	1419	1150	1284	1577	1396	1948	1716	1710	1669	1329	1282	1194	1476	1860	1364	1364	2402	2297	1738	1574	1607	1815	1544	1763	2083	2091	1233
JMJD6	1039	1100	1032	1044	1181	919	1515	1459	1338	1152	1072	1167	833	1254	1296	846	1751	1423	1650	1272	942	1004	1400	1130	1680	1251	1335	824
POLB	829	940	1905	975	1327	953	1467	1000	1224	927	1137	1398	2071	1560	1549	766	579	1368	1563	640	874	870	992	1305	2286	960	775	845
ST6GALNAC1	16	24	4	38	57	34	29	25	39	17	12	6	5	30	41	14	43	10	68	30	59	36	18	8	4	23	88	59
WIPI1	541	652	608	509	640	553	949	958	771	791	835	827	696	902	858	705	1270	1159	1033	940	899	919	1020	801	1553	776	640	536
FRMPD1	0	4	0	2	2	0	2	0	1	0	0	0	0	3	0	0	0	1	3	0	1	4	0	0	0	2	1	0
GBA2	2346	2522	2263	2685	2690	2545	4117	3081	2796	2990	2172	2799	2434	2306	3066	2368	2422	4404	4180	2697	2135	2494	3814	2778	2790	3319	3122	2375
NDST1	1762	1639	3724	2347	2616	1724	2171	2878	4170	3546	3048	3534	3384	3041	2096	2306	3502	4387	4985	3201	2874	2030	3837	1567	5978	2547	3075	1724
ASNS	20	34	24	56	59	83	91	33	68	73	23	61	31	24	89	72	35	62	93	89	37	73	66	59	12	197	84	63
AP3M2	440	540	240	514	757	602	1103	648	748	789	641	404	318	301	948	412	419	560	892	595	469	611	746	552	212	913	1071	939
CNGB1	0	0	1	0	0	0	0	0	0	0	0	2	0	1	1	0	0	0	0	2	0	2	0	0	2	2	0	0
ST6GALNAC2	464	325	750	519	250	579	351	550	476	569	406	525	780	593	451	612	1428	365	668	488	374	724	250	639	1175	643	395	200
CHAT	0	0	0	0	0	0	0	0	0	0	0	0	0	0	0	0	1	0	0	0	0	0	0	0	0	0	0	0
PABPC1	69536	68136	38237	58743	77988	53513	81735	77539	63502	63840	64452	62306	39470	57703	74265	46254	55211	111472	79129	63281	51983	57183	76731	61908	57140	65412	84527	49219
TESK2	318	346	455	410	533	325	566	442	383	452	377	562	528	530	491	306	440	418	518	357	335	437	352	422	576	522	293	239
CFAP20	393	541	314	485	628	507	836	715	685	532	588	418	316	320	818	379	341	627	692	505	452	435	586	467	354	531	672	401
CSNK2A2	2038	2440	1618	2021	2915	1860	3082	2635	2822	1922	1893	2122	1244	1859	2791	1573	1703	3462	2478	1988	1727	1851	3029	1899	2058	2388	2992	1779
PTPN21	1	1	1	0	3	3	3	4	0	1	3	3	0	1	3	0	2	6	0	2	2	4	5	1	4	5	4	1
EIF2B3	264	298	162	323	372	225	453	398	381	251	257	267	191	223	359	228	177	450	361	260	198	242	456	260	242	297	376	219
CAMK2A	0	0	1	0	0	0	1	0	0	1	0	0	0	0	1	0	0	0	0	1	0	0	0	0	6	0	0	0
TCOF1	1837	2745	1201	2345	3402	2193	3616	2854	2810	2158	2247	1713	1381	1486	3661	1773	1534	3057	2988	2116	2035	1894	3513	1997	1327	2876	3438	2224
CDC42	1373	1462	1183	1245	1500	1159	1545	1500	1576	1388	1308	1465	1155	1257	1415	1002	1691	2390	1673	1305	1268	1303	1779	1312	1574	1437	1462	1053
OSBPL3	1094	1449	576	1373	1855	1217	2153	1847	1742	1062	1084	805	612	644	1961	1248	800	1846	2175	1305	1061	894	2536	1087	556	1953	1893	1532
EPHA8	0	0	0	0	0	0	0	2	0	0	0	0	0	0	0	0	0	0	1	0	0	0	0	0	0	0	0	1
SLC12A3	12	17	7	36	35	30	49	58	75	41	34	8	30	1	32	24	12	15	25	2	8	19	27	13	6	25	27	21
RAD18	331	461	199	428	486	330	570	408	477	396	334	266	243	221	632	344	266	523	417	306	350	357	566	287	189	568	545	374
ATP2B1	6870	7622	5081	5868	7286	6467	7303	7388	7744	8497	5185	5606	5229	4757	7928	5281	8140	9516	9155	7170	6758	6987	8967	6488	5317	6649	9181	5014
TRPM5	2	0	0	6	4	4	5	9	3	3	7	6	5	0	3	9	7	1	6	4	0	3	4	11	5	17	4	1
NCK2	2332	2887	1953	2842	3087	2373	3922	3124	3450	2934	2871	2738	3283	2376	3785	2165	3138	2561	3596	3280	3116	2784	2549	2850	3745	2386	3078	2435
MAP4K4	9945	9033	11899	8066	10449	8197	9180	9008	10239	11028	9766	10596	8482	10124	10137	8343	19703	12933	11080	10621	11513	10893	10510	10063	18382	11420	10101	7592
MGAT4A	3898	6062	1868	6336	7112	5274	7779	6265	5336	5761	5466	3752	2896	2707	8615	4694	3812	4714	6851	4365	4720	4361	5687	4144	3141	7476	8289	6337
RPL31	12134	12928	7415	13952	15456	13019	28504	19920	14373	13350	18051	11536	11222	11179	22537	13402	9829	17497	18026	14107	12777	14439	10527	14776	10614	15740	14994	15559
WDR1	17170	19315	15257	16641	20096	17343	22600	21259	21850	18040	17123	18189	17494	18207	22874	14147	19060	28448	23421	18377	16534	16376	22619	18150	22140	20555	19882	14328
SNX13	1992	2206	2176	1940	2458	1701	1812	1998	2269	2558	1763	2081	1963	1779	1945	1886	3087	3349	2781	2257	2031	2267	2457	1926	2942	2567	2524	1487
MS4A12	0	0	0	0	0	0	0	0	0	0	0	0	0	0	0	0	0	0	0	0	0	0	0	0	0	0	0	0
ARHGAP10	313	655	154	417	348	338	519	410	433	258	412	245	132	182	539	222	220	380	506	273	343	226	614	207	206	234	462	326
RPS6KA2	232	424	174	404	314	215	659	642	397	459	271	271	267	222	376	260	339	510	474	262	275	421	417	270	147	432	590	277
ING3	826	1064	815	910	1361	866	1355	1234	1156	1125	958	1041	935	828	1338	900	1040	1616	1306	976	917	880	1216	927	1137	1218	1205	814
VASH1	2590	706	1950	1616	644	1210	2212	960	1840	2151	1285	1292	362	342	935	1913	913	1849	3499	961	1193	567	3812	1495	2459	1003	2695	592
LMCD1	16	9	11	13	22	5	30	19	22	11	19	2	6	10	17	13	17	10	20	22	10	7	28	15	3	7	29	19
BUD23	883	1172	606	997	1407	977	2079	1413	1426	998	1137	973	758	722	1493	858	618	1380	1458	885	829	919	1399	990	727	1594	1441	1020
SEL1L	8264	8836	7379	8203	9877	6491	7355	8129	8145	9254	6689	7653	6671	6849	7985	6560	10026	10915	9080	7660	7185	6994	9731	7961	10195	8261	9154	5750
TRIP13	30	62	38	31	51	15	32	45	53	45	31	37	27	8	316	14	31	45	28	69	32	28	82	21	18	34	37	13
ATP6AP1	4693	4375	4081	4162	4585	3580	6336	5388	5367	3913	4633	5351	3667	5783	4768	3131	4531	7416	5738	4545	3799	4272	5505	5128	6266	4455	4671	3274
TCF3	1736	2258	1439	2512	3322	2262	3964	3181	2923	2179	2207	1637	1537	1276	3223	1846	1442	2292	2876	2819	2028	2523	3089	2109	1042	2663	3310	2358
TRIB2	1544	2459	847	2674	3970	2469	4999	3808	3674	3015	2503	1701	1420	1090	4270	2394	1429	1985	4022	3005	2188	2867	2866	2096	529	4153	4188	3357
DAZAP1	3043	3364	2491	2905	4291	3049	5511	4145	4528	3270	3340	3326	2290	2911	5465	2683	2294	5188	4637	3374	2678	2934	5113	3013	2527	4429	4341	3264
MBD3	1324	1383	681	1432	1813	1276	2572	1905	1690	1161	1392	1135	961	1093	1638	936	821	1806	1700	1345	998	1121	1784	1252	957	1434	1659	1244
PRLH	0	0	0	0	0	0	0	0	0	0	0	0	0	0	0	0	0	0	0	0	0	0	0	0	0	0	0	0
HLTF	569	833	207	854	1044	662	1073	962	903	710	669	406	404	315	1037	706	486	769	884	644	666	673	974	515	290	964	1309	795
FAM50A	1277	1451	1217	1171	1430	1208	2512	1653	1491	1202	1418	1474	1019	1346	1677	1066	1193	2224	1750	1353	1202	1107	1788	1483	1368	1485	1631	1266
FAM3A	533	543	425	576	637	590	1035	790	774	592	640	561	457	657	798	521	511	805	794	752	555	657	638	663	534	803	716	590
CPSF1	2282	2242	1386	2885	3377	1933	3528	3150	3786	1971	2573	2341	1311	1842	2844	2209	1421	3960	4890	3199	2671	3130	4922	1814	1374	2862	4513	2724
MYO3B	2	28	19	23	36	85	20	14	19	5	19	42	12	3	76	9	8	61	29	23	49	0	91	15	10	24	27	67
CYBRD1	1847	1463	3171	2126	1295	1350	2048	2782	2220	2705	2329	1940	1335	2380	1145	1701	2787	5047	2030	2672	1546	1291	1986	1704	3179	2589	2368	1277
CDH19	0	0	0	1	0	0	0	0	1	0	0	0	0	1	0	0	0	0	0	0	0	0	1	1	1	1	0	0
PDCD2	1540	1734	1032	1586	2099	1300	2618	2059	2069	1464	1608	1363	982	1234	2256	1339	1174	2580	2096	1480	1264	1369	2068	1419	1266	2072	2098	1394
SLC6A15	0	0	0	0	0	0	0	0	3	0	0	0	0	2	0	0	1	3	0	2	0	1	0	0	0	0	2	6
RDH11	1634	1982	1272	1728	2148	1527	2357	2017	2042	1727	1640	1802	1270	1336	1941	1389	1432	2983	2322	1962	1573	1509	2458	1432	1604	1763	2371	1479
PRKACA	8691	6711	6641	6056	6830	5723	7307	7928	7648	6775	7509	8529	6139	8047	6113	5339	8031	15576	9098	6657	6057	5553	8577	8461	10953	6137	6527	4133
ADGRL1	463	517	166	729	912	703	1099	736	855	592	662	382	330	197	824	494	233	430	981	427	503	473	676	392	192	1034	978	748
SPP2	0	0	0	0	0	0	0	0	0	0	0	0	0	0	0	0	0	0	0	0	0	0	0	0	0	0	0	0
ACTN1	13401	10409	19910	11482	9636	10520	10054	12146	9960	14374	12483	16020	17849	17645	12525	10595	29670	13818	15529	14548	15108	14207	8490	15490	29119	12209	8385	7571
ZFYVE26	1741	1795	1691	1629	2797	1479	2315	1938	2483	1654	1527	1745	1301	1500	1930	1312	1429	3279	2144	1568	1342	1376	3048	1637	1811	2015	2269	1415
RPS6KA6	2	6	10	3	2	5	15	6	5	5	7	5	1	0	1	4	2	6	1	7	4	2	8	0	1	13	0	7
EPN2	183	469	222	272	269	212	578	541	358	425	351	181	141	219	481	274	192	403	579	234	313	276	299	297	138	392	434	254
PTPN18	9255	9635	7228	8089	10280	7964	13066	11241	10405	8569	9245	9987	7105	8491	9980	6477	7175	17659	18460	8440	7254	7815	12804	10381	9546	9404	10664	6968
LIMS2	46	110	50	94	153	45	194	54	77	106	83	36	55	46	5	39	79	23	135	78	95	167	62	80	8	80	94	155
ASIC4	0	0	0	0	0	0	0	0	0	1	2	0	0	0	3	0	0	0	1	2	0	0	1	3	0	0	5	0
SPEG	16	25	4	115	111	46	363	66	40	23	43	41	38	23	58	86	48	34	44	44	36	97	34	54	37	73	83	104
LNX1	40	61	40	40	49	34	108	38	55	27	43	30	33	29	73	42	28	63	60	32	29	34	54	32	35	54	61	46
ALDH3A2	1781	1764	1192	1537	1686	1192	2086	1894	1879	1416	1470	1637	1064	1195	1647	1309	927	3357	1932	1497	919	1144	2242	1403	1401	1907	2139	1146
TFRC	1011	1515	1061	1192	1712	885	1421	1355	1611	1148	860	1159	890	768	1954	1166	986	2278	1643	1188	1022	1347	1882	922	901	1583	1899	1054
SREBF1	1595	1306	1072	1392	1859	1054	2217	1654	1400	1031	1686	1274	977	1117	1787	1217	1235	1726	1749	1642	1218	1042	1399	1330	1140	1006	1216	1018
TRPC5	0	0	0	0	0	0	1	0	0	0	0	0	0	0	0	0	0	0	0	0	0	0	0	0	0	0	0	0
AFF4	4075	4878	3238	4269	6465	3608	4506	4799	5154	5101	3713	3655	3411	2984	4935	3906	4755	6428	5201	4047	3659	4435	6280	3862	4317	5288	6255	3441
UBE2D1	4746	4399	7318	3981	3820	2381	3098	2733	3375	4371	4662	8113	4293	5457	3994	4069	9447	4872	7168	5674	4515	5713	2654	3132	9412	3641	2863	2399
PALS1	299	463	200	439	576	372	509	515	458	389	358	275	218	184	512	360	345	406	489	374	372	366	500	314	313	478	626	369
RHOBTB1	250	327	473	251	220	295	367	305	199	388	237	405	470	166	267	220	250	424	373	508	250	383	331	339	767	190	240	195
SMC1A	5527	8361	5026	6833	10806	6230	8420	6673	8935	6004	6505	4858	5074	3885	9533	4606	6283	9713	6882	7266	5389	6131	9631	5938	5445	6386	10194	5854
HSD17B10	1022	1258	683	972	1386	829	1745	1492	1346	799	1127	1117	750	895	1380	734	735	1522	1317	1058	804	798	1349	1072	818	898	1152	905
MARK2	5354	5214	6534	5359	5819	5099	6661	6424	6145	6164	4905	5906	6040	6692	6835	4473	7402	6893	7654	6179	5270	5790	6140	6309	8118	6263	5422	4330
HMMR	42	88	65	47	54	28	61	65	75	46	35	42	28	16	687	35	32	50	57	66	33	47	72	25	19	37	38	18
CHFR	2755	2956	2436	2654	2959	2485	3688	3318	3222	3076	2797	3149	2501	2845	3464	2444	3224	5171	4229	2758	2579	2866	3834	2998	3524	3509	3189	2281
TRHDE	18	8	23	7	12	19	29	1	9	21	16	25	16	22	9	7	8	10	16	34	12	16	27	27	51	14	5	16
P4HA2	20	8	68	21	13	24	16	17	13	22	18	29	17	56	20	19	45	26	30	20	20	22	11	27	40	34	24	9
FCGR2B	1291	901	2511	891	1150	992	1663	1090	1857	1003	874	999	935	1331	1638	609	1135	1293	1270	1419	807	896	1326	1268	1194	1018	1248	1390
NFATC3	4630	7355	2551	6021	8230	5585	7956	7550	7133	6045	5646	3472	3107	2748	7611	4942	3577	5900	7241	4615	5405	4130	8238	4556	3538	6845	8017	4948
TRNT1	858	1212	844	991	1472	996	1550	1351	1321	1098	849	963	777	743	1565	1057	758	1725	1677	915	896	1120	1616	1006	884	1772	1555	1003
ACADVL	5904	5315	5824	3524	4689	4523	7837	5618	6020	5988	5034	4991	3971	6267	5587	4418	4949	9466	7443	5308	4789	4679	6906	6737	5620	8597	6166	4638
STK10	18953	21992	15723	18742	22299	18574	24078	22764	22631	21181	19941	20578	15302	17637	23114	15197	22600	27217	25245	18724	17367	16586	23541	19833	20235	20725	22212	16691
FBXW11	1978	2610	1583	2047	2880	1840	2897	2851	2519	2123	2065	2100	1636	1790	2686	1581	2016	2939	2919	2024	1877	1831	2773	1950	2343	2418	2799	1798
ACAP1	4209	5627	5770	6011	6516	5798	9892	6607	6868	6236	6696	6486	4814	6185	7856	5969	9446	6485	9599	8053	7123	7274	7443	4875	6667	9806	8067	6736
CRMP1	1	3	5	20	16	3	14	16	2	6	2	1	1	0	0	0	4	6	8	17	5	5	5	10	1	6	7	10
EVC	80	29	30	57	70	46	57	61	52	49	41	22	14	29	92	47	98	50	64	110	50	42	106	25	56	76	112	42
DERL2	1293	1602	1257	1260	1613	1207	2015	1739	1646	1356	1413	1511	1115	1286	1875	1181	1407	2107	2122	1416	1209	1321	1573	1403	1517	1740	1587	1215
SIDT1	776	1483	286	1478	2008	1361	1765	1792	1895	1144	1320	624	623	469	1908	998	742	971	1519	1060	963	1083	1712	908	297	1622	1808	1506
NDE1	3541	3195	4146	3748	3522	3428	4091	3787	3563	4308	3629	2949	3998	3538	4118	2978	4160	3573	4590	2843	3532	3545	3498	4616	4683	3496	3410	2458
IRAG1	2888	1488	3182	1638	1153	1526	1479	1757	1922	3166	2823	4121	2401	2425	2678	1493	6572	1338	2747	3033	2995	1996	1241	3704	3497	2116	1245	1164
TMEM38A	170	144	256	104	119	63	187	156	171	100	133	136	138	107	110	59	195	325	153	201	160	116	125	125	265	140	183	93
AP1M1	3560	3675	2648	3332	4121	3296	5516	4441	4282	3362	3731	3449	2454	3498	4494	2537	3553	6191	4465	3449	3096	2942	4497	3595	3796	3692	4076	2803
PVR	477	418	387	512	484	340	554	430	638	517	361	472	330	425	262	373	398	1129	535	472	408	344	809	535	455	402	698	198
XRCC1	1023	1164	781	1016	1290	814	1620	1344	1279	1088	1120	1006	839	995	1316	702	859	1589	1334	976	949	963	1349	1110	994	1319	1145	954
SCARB1	686	361	421	463	382	336	536	618	552	511	300	337	219	254	310	310	283	1005	691	325	418	345	670	383	359	416	851	203
CYP2W1	1	0	0	0	0	0	0	0	0	0	0	0	0	0	0	0	0	0	0	0	0	0	0	0	0	0	0	0
MCM2	276	521	243	420	625	328	571	641	677	403	414	268	210	126	2260	299	257	503	547	455	352	397	609	286	140	545	555	378
MOV10L1	0	3	1	0	4	2	1	0	3	4	0	0	0	4	0	0	4	0	5	0	0	1	2	4	8	3	4	2
PANX2	686	561	1351	691	348	801	570	667	788	1237	653	702	1381	678	575	650	1834	307	1261	1000	1113	938	431	1064	1512	826	478	469
SELENOO	786	959	652	872	953	940	1591	1246	1167	1046	824	809	820	927	1112	841	922	1463	1456	1075	843	994	1232	1115	1044	1189	1186	852
TP63	46	62	21	73	51	27	36	73	70	47	35	31	48	13	79	29	38	60	53	46	51	62	88	28	11	27	79	38
ALPK1	4059	3235	9955	3350	3993	3152	2563	2635	3017	4845	4165	6952	6581	9002	4880	2862	9070	4639	4487	3568	3840	4882	2994	4648	10926	4006	2488	2639
LLGL2	579	1069	234	925	1006	976	1543	1190	1150	860	1000	456	284	258	1269	827	375	994	1567	668	633	546	1391	515	258	1480	1055	1172
PDE8A	561	614	507	638	835	559	1101	834	872	868	654	492	410	353	774	570	563	1322	982	690	588	660	978	663	537	1011	1126	540
CLCN4	426	287	424	444	524	340	521	591	550	728	502	465	684	396	541	464	326	619	641	463	536	449	468	675	1045	487	460	305
NLE1	243	240	131	356	473	258	513	441	415	275	371	227	140	215	468	356	158	316	313	270	247	385	332	248	86	399	463	306
SDHA	958	1208	686	1012	1569	805	1681	1288	1362	917	975	1024	799	882	1400	730	789	1395	1464	943	818	808	1425	848	858	1045	1342	905
SMARCE1	614	831	462	689	1043	631	1017	894	874	748	618	615	457	420	1090	767	586	1285	1080	803	592	701	1105	576	620	1076	986	672
FNDC8	0	0	0	0	0	1	0	0	3	0	1	0	1	0	0	2	0	2	0	0	2	4	0	4	0	0	0	1
GSDMB	320	705	569	565	845	749	1000	946	953	850	376	467	481	546	1392	1052	290	1112	1507	806	659	856	1079	783	370	1192	1380	626
KDM5A	6110	6845	4921	6023	8585	5468	6150	7057	7442	7174	5297	4853	4854	4138	7016	5060	6514	8269	7435	5002	6154	5331	8988	5538	6258	7573	8621	4940
ADAM11	6	15	5	13	30	11	19	25	10	24	9	9	3	4	11	12	3	6	17	10	8	21	20	12	3	21	6	8
PPP2R3A	14	26	5	21	41	12	31	19	25	26	20	21	19	23	23	43	20	39	26	10	13	13	19	8	20	23	28	12
FERMT2	5	4	5	11	5	3	17	7	11	7	4	1	5	5	16	4	2	16	6	3	6	11	19	3	3	6	11	4
ABCB11	0	7	8	3	1	4	6	0	7	5	6	9	9	3	2	1	11	1	6	3	3	3	4	1	4	7	3	5
DHRS9	998	1000	2525	859	1407	1065	1408	776	1646	873	1467	2354	2830	1981	2653	960	1408	2802	1115	386	504	473	1355	1139	2279	696	606	577
CD5L	0	4	2	0	3	6	6	3	4	0	0	4	3	6	1	2	3	24	4	0	3	1	4	5	2	1	2	0
PTGS2	1441	1423	2627	1551	1398	1577	1031	1674	1315	2191	1453	1442	3055	1569	2066	1841	1566	1319	2030	1131	2100	1764	1129	2109	2581	1367	1070	1354
IGF2BP2	736	596	1809	1015	870	4695	1170	683	738	653	1005	1044	1163	1222	615	1241	661	961	1566	929	728	1159	1002	1235	1892	1105	598	813
MAP3K13	324	266	225	230	349	320	522	366	324	330	379	416	327	412	449	182	337	622	412	285	414	345	324	206	516	434	243	315
ST6GAL1	6352	10756	3915	9621	13322	8253	12673	11858	11984	8823	8763	5374	5248	4241	11949	6974	5648	9010	10032	8741	7968	7939	11100	7086	3629	9634	14529	9713
TBX21	3369	5743	811	4715	5229	4525	6289	6288	5694	3562	4479	2103	1351	897	5743	3015	1471	3785	5907	1986	3131	1694	7565	1769	1169	5471	4942	4478
VDAC1P1	24	24	13	18	28	16	39	23	30	22	29	19	17	23	52	27	17	38	34	28	23	26	29	22	17	25	31	21
FRY	3717	3805	4375	3419	3330	2638	3615	3071	3661	4385	2899	3606	3692	3167	3683	3171	3922	4984	4375	3468	3663	3459	3257	3361	5196	4144	3839	1900
PICALM	20210	19536	25319	15826	16717	15018	15942	17864	20195	21047	17580	29674	17476	18980	20403	16383	35686	26897	23983	22495	19198	17826	18401	22224	31629	19988	17272	11353
NSF	1717	2123	1532	1420	2221	1365	2489	2146	2376	1532	1512	2130	1209	1653	1928	1108	1537	3246	2013	1646	1257	1317	2244	1773	2168	1672	2114	1266
GLI2	0	0	0	0	1	1	1	0	0	0	0	0	0	1	0	1	0	0	0	0	0	1	1	0	1	0	1	2
CLASP1	2194	2630	2153	2566	3395	2329	2851	2636	2667	2671	2277	2026	1882	1913	3001	1978	2834	3164	3291	2433	2262	2141	3326	2142	2367	3090	3386	2147
MRPS34	1124	1191	666	1107	1295	897	1922	1550	1498	980	1275	1041	695	991	1676	745	652	1605	1494	1010	892	927	1493	1124	943	957	1315	953
NOTCH3	6	9	22	32	29	16	30	27	58	23	27	15	26	31	13	17	14	75	23	27	44	17	51	12	26	28	37	9
CLNS1A	1917	2213	1446	1746	2978	1622	3363	2744	2541	1873	2165	2275	1264	1617	2754	1534	1402	3501	2474	1990	1736	1834	2741	2028	1636	2372	2782	1581
PPP2R2C	1	2	3	12	10	0	5	2	1	0	0	0	2	2	3	3	0	0	0	0	0	2	7	3	4	7	0	2
TEAD2	1	16	5	24	35	2	29	33	16	23	27	4	26	1	28	32	4	48	48	14	31	21	19	16	4	45	21	56
EED	680	1089	624	827	1014	790	1489	1126	1210	781	765	787	574	590	1461	712	673	1303	1282	849	780	806	1238	662	619	1072	1230	855
CDHR2	21	34	15	47	40	29	36	28	45	27	13	22	17	9	59	36	33	46	57	36	29	34	23	15	18	66	52	35
SNCB	0	0	0	0	0	1	0	0	0	0	0	0	0	1	0	0	0	0	2	0	0	0	0	1	0	0	0	2
TSG101	1868	2134	1887	1913	2222	1841	2631	2538	2407	2103	2142	2269	1920	1945	2405	1628	2225	3071	2775	1917	2002	1763	2250	2142	2814	2082	2139	1501
NCBP3	2474	2923	2068	2680	3103	2397	3364	3280	2966	3353	2311	2293	2099	2246	3450	2581	2442	4213	3843	2774	2486	2537	3506	2790	2812	3726	3687	2271
ATP2A3	10167	14796	8730	14502	15148	13616	21392	18576	15787	15474	13554	11161	11249	12463	20247	12137	14261	13259	19409	16562	14054	14059	15107	14428	11164	16446	15941	12905
CA12	63	62	68	140	147	25	118	25	28	2	2	14	31	47	48	35	0	0	55	5	0	107	83	74	70	97	50	39
MGLL	599	735	790	743	482	518	1326	578	497	782	594	1138	1042	1090	652	611	662	2654	691	712	903	733	695	815	1247	334	450	461
NTN4	19	180	38	120	186	178	257	29	51	36	180	10	25	34	206	110	30	46	74	13	92	13	61	48	7	168	232	114
BCS1L	271	351	198	333	408	344	674	449	434	347	377	320	210	269	542	377	248	470	589	453	304	419	522	372	196	662	553	447
NUAK1	128	123	25	160	46	72	75	37	43	30	94	60	4	15	129	57	51	80	107	19	76	19	114	5	26	108	20	198
DPP8	3138	3643	2089	3289	4262	2709	3416	3454	3678	3442	2852	2567	2589	2544	3805	2971	3219	4988	4182	2666	2845	2957	4171	2746	3713	4014	4412	2513
SLC24A1	226	262	150	225	287	197	269	277	243	249	185	173	93	102	270	154	137	463	294	198	174	164	302	202	124	390	379	199
ZNF532	400	480	271	388	733	394	601	635	613	495	474	274	338	304	410	386	355	595	651	480	406	368	676	536	171	843	779	455
SCARF1	1602	1413	5479	1534	3461	876	1142	913	800	830	2723	4797	4758	3561	2756	898	1560	2737	2298	1472	1382	1382	1509	1040	7968	1221	1433	1413
LMAN1	2121	3610	1605	2643	4371	2217	3243	3095	3773	2110	2248	2198	1595	1397	3832	1933	1794	3677	2766	2612	2249	1917	4029	2014	1416	2636	4484	2525
HACD3	579	987	451	893	1268	814	1303	1066	1113	704	842	579	440	393	1516	763	498	874	1187	758	689	668	1118	538	401	1019	1313	824
IPCEF1	2625	3257	1984	3076	4297	2634	3346	3128	3312	3074	3022	2377	2237	2418	3888	2404	2513	3314	3633	2470	2634	2403	3120	2601	3230	3456	3539	2476
ZZEF1	6210	6868	4651	6125	8268	5697	6803	7082	7766	7526	5544	4802	4795	4734	7390	5101	6605	9931	7448	5505	5734	5623	8379	5978	6379	7644	8134	4705
NOX3	0	0	0	0	0	0	0	0	0	0	0	0	0	0	0	0	0	0	0	0	0	0	0	0	0	0	0	0
ENO1	19428	19449	13781	16098	23180	15247	28178	23275	22368	14967	18433	23761	13655	20538	23855	12614	19985	34386	22217	20091	14322	15805	25898	18366	24279	16074	22380	14206
SLC12A1	16	0	21	0	0	0	0	0	0	0	0	0	0	0	34	0	0	1	0	7	19	23	0	2	0	5	35	0
MYDGF	1180	1312	916	874	1463	895	1686	1629	1509	777	1078	1304	770	972	1155	680	723	1522	1301	1078	821	838	1534	968	924	959	1212	793
ANO8	388	396	367	533	398	431	670	505	582	436	442	404	241	306	612	477	293	1189	749	558	358	411	754	425	361	769	602	497
TUBE1	223	364	168	360	470	321	578	364	437	377	347	232	180	182	493	366	218	475	504	377	302	368	454	287	142	735	463	442
ARHGEF10L	1782	1167	931	1069	1605	795	1686	1327	1344	854	1068	1273	1007	1003	697	796	696	2614	1424	889	662	783	2306	1352	958	900	1297	616
TXK	1132	1011	192	2213	1732	1164	2039	2281	1591	2321	1765	901	951	331	1622	1060	652	1122	1553	972	1005	1149	1562	836	513	1965	2287	1536
WSCD2	1	6	6	2	5	1	4	14	12	13	3	4	3	0	8	1	0	5	4	6	4	4	3	2	0	8	20	6
KCNQ2	3	1	0	3	0	5	0	1	0	0	1	0	1	2	4	1	0	0	1	1	6	1	0	1	0	0	6	0
TACR2	3	5	0	3	2	1	4	3	2	0	0	0	2	1	3	1	0	5	7	3	4	0	6	0	1	7	3	0
ACTR6	588	935	526	746	1036	671	1257	1055	989	690	741	750	493	583	1220	673	516	1080	1048	781	670	768	1023	576	603	1010	1084	834
TIPIN	76	127	56	99	148	83	127	152	126	90	87	72	62	44	228	81	84	153	143	86	66	84	145	69	57	102	124	99
SRI	1217	1720	1103	1237	1764	1141	2641	1680	1850	1193	1477	1632	942	1322	2119	1030	1501	2580	1911	1552	1339	1297	1977	1257	1712	1515	1677	1194
EIF4G3	3253	4063	3975	3109	5180	2700	3053	3712	3578	3156	3099	3536	2914	2832	3612	2712	4487	5044	4097	3642	2698	2755	4879	2952	5081	3428	3881	2887
NUP37	344	482	302	322	474	285	578	530	455	334	389	413	230	309	726	303	307	723	509	379	316	306	549	377	297	452	509	334
SEMA3A	9	24	9	20	17	25	16	11	41	25	9	17	4	6	5	10	9	24	19	18	20	17	11	18	9	20	12	14
GTSE1	38	95	58	38	64	29	54	63	101	41	39	60	33	13	512	30	42	74	66	76	57	49	90	31	28	56	53	34
SEMA3C	500	360	362	399	439	275	278	351	454	432	283	472	345	289	358	317	341	1100	533	342	402	407	241	351	722	379	337	146
TTC38	1690	2140	845	2356	2377	1965	3331	2808	2112	1816	2448	1218	763	641	2346	1462	884	2063	2746	1010	1351	945	3447	1043	815	1983	2216	2095
ACAT1	657	916	481	638	943	552	960	927	846	535	639	754	473	569	1184	518	487	1249	826	551	497	523	976	623	502	736	973	548
GRAMD4	1723	1766	1550	1754	1432	1292	2619	2055	2016	1642	1716	1611	1142	1263	2150	1230	1281	2687	2173	1906	1464	1248	1948	1778	1474	1802	2336	1479
CELSR1	92	154	73	150	270	151	296	225	194	212	124	58	100	58	161	145	105	160	236	198	220	185	140	185	22	199	266	279
WNT8B	2	0	0	1	4	0	0	5	2	4	0	1	2	3	0	5	7	1	2	2	1	3	0	2	0	0	2	1
ZNF638	3925	5018	4511	4244	5834	4112	5714	4859	4894	4778	4419	4462	3541	3999	5870	3918	4513	6246	6045	4826	4447	4843	5885	4382	4677	5709	6246	3877
SLC25A40	1526	1812	988	1343	1574	1155	1638	1782	1920	1627	1373	1503	892	1203	1510	1486	1958	3297	2221	1746	1295	1513	2116	1296	1713	1905	2030	1046
TIMM21	354	387	223	359	450	294	491	447	460	338	378	293	231	262	539	320	225	483	455	342	258	307	428	313	227	416	520	359
ADD2	156	220	157	273	602	301	573	314	248	300	239	180	226	134	306	211	220	1055	401	357	267	254	321	324	153	352	454	292
FGF4	0	0	0	0	0	0	0	0	0	0	0	0	0	0	0	0	0	0	0	0	0	0	0	0	0	0	0	0
RASAL2	57	41	46	42	49	25	65	64	38	67	32	39	30	32	15	27	59	154	51	80	40	36	84	39	53	36	92	29
VPS9D1	968	924	3111	842	2002	964	1132	895	991	959	1379	2760	2318	2599	1309	849	2572	1457	2185	2068	933	1128	1293	1087	3303	1522	1049	1317
ZNF37A	808	1062	700	947	1538	776	972	1295	1302	1009	904	618	562	496	1397	887	661	1432	1197	1022	815	890	1727	708	688	1381	1722	1012
MARK3	3619	3910	4992	4055	3898	4195	5676	4496	4639	4198	3573	4287	4624	4151	4630	4099	4813	6627	6543	4564	3664	4754	4977	4333	6005	5231	4369	3465
SLC25A3	8615	8588	5267	7426	10007	6260	12641	10383	9540	7253	8208	8756	5897	7862	11398	5967	7010	15159	10719	8129	6760	7181	9824	8294	8937	8298	10010	6249
FNDC3B	4100	3753	7306	3752	4448	3236	2867	3741	4568	4914	3838	6821	3852	4772	3334	3320	10930	4887	4742	4332	4638	3397	4687	3949	7714	3708	3130	2559
FOSL2	8969	9751	14355	7773	7928	8484	9986	9936	8512	10424	8938	12229	8611	10181	10269	8033	23663	11447	11775	11427	9852	8598	10056	9881	16941	8678	8884	6341
CACNG5	0	0	0	0	0	0	1	0	0	0	0	0	0	0	0	0	0	0	0	0	0	0	0	0	0	0	0	0
CACNG4	0	1	0	0	0	0	1	0	0	0	0	0	0	0	0	0	0	0	0	0	0	0	0	0	0	1	0	0
FRYL	4344	5642	3220	4936	7734	4457	4850	4995	5970	5539	4160	3574	3532	2931	5804	4372	4306	7419	5869	4223	4157	4247	7692	3790	4163	5942	7746	3777
TMEM131	4605	5261	4519	4381	7775	3972	5337	5185	5843	4893	4465	4626	4182	3974	4843	3659	5335	7922	5773	4701	4210	4217	7011	4236	5260	5506	6042	3436
FSCN1	366	193	97	198	252	168	418	405	236	172	163	129	153	178	191	151	158	292	280	287	140	184	326	278	187	127	236	165
ACTB	339347	339217	298050	267395	356275	281944	386000	382977	381602	274414	339626	360630	301205	437966	361506	217239	381108	538650	408425	329360	283872	264551	375709	366879	477971	293439	296751	233335
MOCOS	4	0	1	3	3	1	6	7	3	4	1	3	3	1	4	4	3	9	1	4	3	0	10	3	1	2	2	1
PLD1	572	447	569	412	383	324	520	504	471	569	381	506	288	432	431	427	706	959	643	483	476	390	722	556	797	543	556	232
ATP12A	0	0	0	3	5	0	0	0	0	0	0	0	0	0	0	1	0	0	0	0	0	0	0	0	0	0	0	0
WDR62	57	80	58	41	79	50	95	75	94	57	46	37	23	22	206	42	44	116	90	53	43	65	82	51	34	75	65	38
DLG1	1443	1895	879	1768	2379	1457	2062	1913	1876	1652	1487	1135	1010	864	2061	1452	1212	2627	2176	1696	1335	1473	2408	1332	1197	2422	2890	1526
RAB7A	14751	12896	15587	11623	13618	10412	15510	14891	13883	12899	14414	15863	13539	15593	14719	9539	21048	18227	17132	13331	12272	11125	14124	14820	23827	10852	11176	9049
BCAP29	57	65	37	48	74	48	72	66	77	51	49	60	51	55	67	50	50	142	92	57	60	59	86	47	66	86	96	51
SEC31B	594	610	551	772	889	652	1268	855	827	821	646	671	518	545	919	1009	477	1167	1569	967	634	881	1319	923	484	1838	1263	899
SART3	2287	3085	1761	2583	4107	2503	4270	3722	3462	2811	2523	2311	1857	1831	3656	2070	2028	3813	3627	2489	2314	2376	3890	2422	1940	3429	3920	2394
ARHGAP15	2631	3514	2630	3034	3637	2980	5105	3976	3670	3803	3682	3988	3072	3249	4863	2531	5713	3627	4127	3235	3912	3293	3107	3178	4241	3503	3681	2715
TUBA3D	0	0	0	3	0	1	5	0	0	0	0	0	1	0	1	1	0	0	0	2	0	0	0	1	0	1	0	0
PAX2	0	5	1	2	6	0	2	4	5	2	4	0	0	2	2	0	0	1	5	0	8	0	1	1	1	1	4	0
EXOSC7	344	397	254	428	551	353	706	553	501	363	362	353	262	314	577	339	234	553	550	360	307	381	503	371	247	488	519	401
KIFAP3	619	1149	553	997	1094	811	1369	1094	1053	932	877	681	502	451	1395	632	633	1053	1046	772	799	684	1321	591	614	1030	1262	840
MKRN2	1176	1454	1009	1315	1568	1144	1976	1755	1634	1302	1222	1103	930	1027	1791	1069	1250	1663	1796	1209	1087	1244	1719	1210	1051	1665	1655	1125
MCM6	727	1146	619	1034	1440	766	1462	1357	1195	885	884	720	634	482	3341	799	808	1356	1401	903	913	939	1536	641	469	949	1556	1059
REXO2	395	613	436	560	619	765	1089	666	658	508	547	588	371	413	958	563	374	694	896	606	453	627	722	469	334	774	790	653
RBM7	1035	1401	1114	1268	1579	1173	1710	1567	1558	1243	1196	1328	1252	1064	1749	1095	1346	1734	1729	1193	1174	1117	1557	1090	1414	1379	1539	1124
RBMS2	739	395	739	621	582	268	895	906	725	684	520	857	423	658	417	639	498	1648	987	608	524	395	659	639	490	722	536	301
BAZ2A	10505	12179	13044	11140	16861	9729	11598	12177	13152	12500	10682	11317	14062	11909	13526	9485	12486	15460	15706	10369	10346	11013	14073	12033	16058	12889	13893	8614
PTPN23	1606	1784	1027	1606	2278	1502	2505	2050	2113	1686	1545	1355	1216	1194	1934	1218	1202	2459	2132	1686	1261	1508	2472	1561	1274	2088	2362	1528
MLH1	873	1096	733	829	1380	868	1505	1248	1266	955	924	850	713	797	1511	790	669	2045	1193	959	804	841	1411	918	791	1044	1233	820
UNG	302	779	224	623	663	456	1035	696	793	471	551	305	229	259	1246	389	322	659	823	378	362	461	802	345	190	743	893	405
FMO4	65	120	63	89	147	95	138	160	175	123	95	116	80	82	136	79	71	218	120	39	81	101	164	88	44	160	142	96
KLHL20	608	844	390	655	1029	618	996	860	939	779	616	510	415	446	848	583	575	955	906	655	628	643	1021	568	467	965	1137	711
RGS11	4	0	0	1	0	0	1	3	0	1	0	0	0	0	3	1	0	6	2	6	3	2	0	1	1	3	0	2
SLC46A1	387	283	149	194	202	211	382	388	325	211	215	352	157	227	214	203	163	716	331	250	107	166	602	262	213	276	382	142
PLXNA2	373	216	276	200	286	333	312	256	299	310	181	335	250	286	220	195	334	517	570	457	432	368	368	423	428	335	292	126
SPAG5	101	199	109	130	152	124	174	127	200	122	130	137	71	69	752	94	105	215	173	142	145	134	208	87	71	216	180	135
ANKRD13A	7934	7985	10665	8332	10158	7414	8766	8586	8775	9772	7653	10006	11466	10260	10478	6627	9797	11073	11708	7021	8696	8787	8457	10270	14951	9084	7804	5866
TPD52	485	1066	434	1053	1287	739	1555	1218	1176	908	905	402	570	413	1292	736	487	683	1133	1145	686	925	981	638	199	847	1343	919
ACACB	351	596	273	658	698	524	971	733	672	675	435	336	252	241	789	489	335	553	633	412	447	415	678	467	149	746	822	550
TRAF4	134	237	125	300	287	216	461	409	455	259	274	126	189	124	346	208	168	223	364	294	210	289	347	257	60	322	315	319
PAG1	6012	6533	6914	7269	6878	4929	6473	4892	6294	5628	5365	4999	3462	5526	6668	4612	7101	9821	6005	6019	5525	4888	6695	4553	6743	5939	7998	5087
GPATCH1	463	607	381	517	701	486	750	760	695	657	527	476	428	383	772	514	363	714	751	465	530	541	699	530	373	835	835	515
ICAM3	15988	15781	19784	14900	7326	15915	16173	16841	13303	18844	20807	20242	20932	21133	19318	14015	28501	16798	24485	20875	20743	18456	11817	22419	31466	16531	7865	11214
NT5C2	6376	7179	8850	6735	8322	5483	7289	7134	8500	7959	6577	9940	8899	10069	6629	6786	11284	8792	9382	7442	7083	7891	7214	8621	11049	8126	6343	4136
MCAM	11	6	8	24	8	8	13	11	24	20	13	14	8	12	19	13	3	9	8	21	8	11	19	15	9	17	9	15
GPC4	95	53	71	7	88	41	60	42	72	33	47	99	65	37	58	10	24	172	92	57	32	34	35	70	19	22	90	45
MBNL3	3497	3866	4756	4419	4498	7457	5284	4222	4647	4179	4236	3304	3755	3674	4511	5273	2760	5316	8239	4918	3265	4751	4718	4099	5215	7493	4412	4350
CAMSAP3	0	4	3	13	8	8	18	7	5	4	6	6	0	1	14	6	11	9	8	11	8	6	16	0	10	10	4	5
RAP1GAP	21	32	1680	125	27	102	90	124	97	66	16	160	18	52	20	43	122	7	101	371	16	416	62	32	134	44	23	59
XAB2	1764	1877	1537	1953	2753	1894	3393	2605	2774	1911	2129	1736	1481	1822	2718	1696	1715	2909	2806	1819	1727	1818	2678	1999	1654	2444	2533	1913
ARHGEF1	16232	18838	18427	19821	21212	17612	30037	23483	23146	20060	17677	19185	15827	19545	25688	18639	19335	26478	31818	21146	17741	19698	24495	20778	19038	27923	23623	19712
STXBP2	3584	2930	5031	2682	3014	2925	4813	3467	3580	3556	3250	4401	3485	4251	3129	2755	4796	6131	5486	4978	3216	3675	3743	4957	5544	4054	3213	2806
MAP2K7	2059	2112	1602	1989	2486	2135	2946	2725	2348	2420	2041	1939	1794	1748	2585	1895	2095	2926	3229	2079	2008	2109	2759	2282	2184	2648	2503	1875
NMRK2	0	0	0	0	0	0	0	0	0	0	0	1	0	0	0	0	0	0	0	0	0	0	0	0	0	0	0	0
DGKD	5119	5180	3763	5973	7012	4469	7496	7000	5951	6472	4823	3943	3949	4154	6151	4517	4592	6649	7169	5532	5023	5953	7156	5463	5185	7970	7394	5309
CTTNBP2	30	10	12	2	9	16	43	17	4	16	16	2	9	7	6	3	8	95	11	40	7	2	19	37	9	24	9	13
ACTL6B	0	0	0	0	0	0	0	0	0	1	0	0	0	0	0	0	0	0	0	0	0	0	0	0	0	1	0	0
RARB	3	0	2	3	2	1	4	1	1	2	1	0	4	0	1	2	2	0	1	4	1	3	2	0	1	0	1	1
TOP2B	8275	11520	5157	10006	13762	8582	12002	12034	10998	10159	8609	7470	6146	5833	12486	8515	7789	12999	12014	9018	8147	8815	13058	8022	7307	11765	14211	8391
TM9SF3	6781	8545	4949	6861	9079	6147	8639	8800	8513	7235	6419	6450	5309	5085	8455	5741	6126	9882	9056	6707	5975	5931	9913	5763	6361	8025	9323	5527
NFKB2	2574	3274	4660	3690	4778	3412	4890	4010	4372	3782	3551	5055	4865	5095	4775	2892	4561	4075	5500	4757	3711	5074	3839	4434	5052	4302	4313	3974
UBE2T	57	48	37	48	66	45	110	82	87	31	54	34	36	20	236	50	21	81	53	65	40	53	67	32	34	71	59	73
PPP1R12B	2616	2277	3240	2092	2549	1480	1754	1906	2954	3146	2569	2101	2458	1817	3503	2862	3447	3125	4225	3086	2389	2645	2654	2693	4410	3806	3199	1597
DNAJC10	3697	4363	2895	3773	5801	3304	4912	4947	4647	3991	3650	3239	2625	2612	4124	3485	2898	6595	5440	4336	3099	3758	6220	3629	3010	4330	5687	3548
GTF3C1	2926	3317	1850	3173	4187	2840	4729	3770	3744	2890	3244	2580	1838	1973	3950	2452	2348	4452	3981	2628	2620	2395	4400	2595	2352	3359	4102	2963
IL4R	5118	5349	9853	6519	8882	4720	8277	8624	7859	7026	7113	13325	6366	11628	7721	5091	35558	5841	7698	14278	8310	9890	5533	7402	14873	8500	8093	6760
USP33	2977	4302	3447	3608	4780	3058	4264	3885	4228	3493	3245	3056	2959	2999	4364	2834	3056	5290	4571	3259	2862	3120	5057	3230	3801	4335	4885	2790
PAK3	6	9	3	15	24	16	18	8	14	14	9	3	6	8	26	5	9	22	13	4	11	14	30	0	2	18	37	18
CAPN6	1	0	0	0	1	0	4	2	3	0	0	0	0	0	0	0	0	0	0	0	0	0	0	0	0	1	1	0
DCX	0	0	0	0	0	0	0	0	0	0	0	0	0	0	0	0	0	0	0	0	0	0	0	0	0	0	0	0
SNRPA	1046	1159	742	1020	1564	952	2049	1432	1490	891	1128	1255	694	1023	1943	791	785	2229	1440	1134	874	917	1607	1094	914	1350	1594	946
SPAG6	8	6	19	22	3	13	7	5	8	4	4	17	9	8	27	4	2	3	8	9	17	23	13	11	5	6	3	6
EXOSC5	295	330	155	307	436	232	500	455	404	240	299	264	187	227	405	239	161	383	323	277	220	269	356	284	181	293	365	299
DYNC1I2	2224	2611	1907	2198	3169	1702	3027	2721	2830	2019	2342	2471	1464	1846	2691	1706	1747	4831	2652	1912	1729	1701	3752	2020	1934	2487	2841	1855
APBB1IP	14699	15417	23318	11938	14136	12653	13864	13755	13768	15176	16995	23019	14040	21964	16306	10761	35001	16542	19623	18161	13142	11435	13452	16864	26915	13869	11588	10192
LRCH4	2661	2487	2843	2594	2556	2382	3779	2874	2773	3425	2763	2776	2591	3166	3200	2661	3137	3328	4285	3181	2746	3178	3043	3253	3314	3632	3073	2201
FAM76B	1036	1470	1252	1225	1548	1176	1436	1434	1553	1887	1125	1118	1158	1154	1742	1419	1261	2193	2179	1232	1264	1412	1822	1100	1302	2077	1951	1163
SIRT6	504	499	507	536	575	476	807	678	607	559	641	685	536	557	662	487	525	727	779	614	548	524	699	627	689	564	569	534
TYR	0	0	0	0	0	0	0	0	0	0	0	0	0	0	0	0	0	0	0	0	0	0	0	0	0	0	0	0
POLD3	820	1034	1223	946	1195	827	1279	1140	1219	1217	865	1196	958	1114	1370	785	1215	1829	1344	990	1018	1098	1341	1152	1212	1134	1197	654
ACTN2	0	0	0	0	5	0	1	0	0	2	1	2	0	0	0	0	0	4	0	2	0	1	0	1	1	3	0	0
CAPZB	12086	13638	11441	11899	14290	11853	17577	16259	14729	12380	13528	14694	11849	15490	16354	9872	16752	22742	17441	13694	12632	11336	14998	13982	18440	13563	13886	10757
GPR137B	698	893	573	462	544	499	770	714	940	488	543	695	312	754	685	278	497	1530	723	449	496	441	975	430	802	700	648	515
NAALAD2	2	4	2	2	0	4	4	2	11	2	5	0	0	1	1	0	3	13	2	2	1	2	4	2	5	10	4	1
JADE1	1852	2384	1574	2353	2455	2051	3011	2891	2344	3021	2233	1642	1781	1601	2938	2215	2402	2350	2825	2141	2101	2099	2476	2398	1811	3175	3230	2148
SLC25A43	423	456	324	444	444	293	624	496	573	380	440	404	225	304	408	307	219	920	481	318	302	304	877	321	495	507	488	299
UBE2A	1951	2451	2055	2043	2543	1738	3126	2533	2712	2114	2016	2410	1985	2252	2825	1696	2231	3419	3140	2215	1894	1993	3031	2024	2780	2440	2578	1686
FGFR1	182	256	161	265	275	142	366	351	317	138	121	119	103	164	493	209	93	145	276	235	108	180	385	97	123	351	566	80
FKBP6	0	0	1	0	0	0	3	2	0	0	0	4	0	1	0	0	0	0	0	0	0	0	0	1	0	0	0	0
SMC1B	0	4	0	0	1	2	1	10	1	3	0	0	0	0	10	4	2	1	0	0	2	3	2	2	0	1	1	0
FBLN1	3	1	2	3	4	0	1	6	3	3	1	0	1	1	0	2	4	0	3	1	2	9	6	2	3	21	8	0
ITGA8	0	3	4	1	1	0	1	9	3	2	2	5	0	12	5	0	3	0	1	5	1	2	2	5	2	0	1	1
CST7	3432	6144	5037	4833	4754	5379	5924	5979	5447	3303	6619	5609	2187	3714	6531	2965	24588	4412	6541	8339	4832	3328	5305	2516	9073	5237	5273	6015
MAP2	19	12	19	34	38	6	40	24	38	20	21	16	15	4	16	13	25	21	30	32	21	32	31	16	11	41	35	14
PIAS2	718	646	464	636	915	607	963	983	895	775	593	542	471	949	939	544	431	1191	965	573	516	670	934	710	707	1011	1061	606
AMPH	35	2	30	7	6	10	14	10	6	7	6	4	3	29	3	1	9	35	12	48	10	1	8	27	57	4	8	0
ARAF	2745	2810	2102	2926	3573	2662	4601	3765	3707	2792	2942	2976	2342	2930	3529	2220	3230	4427	3856	2963	2604	2826	3620	2923	3080	3381	3184	2728
MCCC1	483	602	263	610	744	515	882	789	694	505	493	526	301	363	704	425	381	901	707	523	395	539	842	537	390	726	764	477
LAMP3	47	158	348	186	921	103	588	181	390	77	101	205	445	235	232	89	60	108	85	60	155	169	332	70	207	57	142	199
FAP	3	1	23	9	5	4	6	1	8	0	0	10	12	10	6	1	5	4	11	2	2	5	12	9	3	3	0	9
NEBL	14	7	5	7	12	10	9	4	20	24	15	8	23	11	13	16	49	10	16	685	17	11	9	4	6	7	10	11
ACER3	1598	1263	1303	1283	1583	857	1363	1332	1568	1139	945	1535	1066	1702	1113	1098	1383	3401	1795	1343	897	1042	2196	1295	2201	1624	1643	937
UBE2K	2826	3406	2238	2970	3689	2490	3929	3576	3442	2753	2500	3025	2264	2754	3525	2446	2441	4532	3803	2875	2436	2578	3976	2686	3166	3018	3689	2503
PIK3C3	1967	2136	1524	1939	2606	1799	2270	2444	2438	2391	2153	1852	1629	1821	2582	1673	2448	3265	2848	1967	1948	1921	2699	1854	2275	2492	2649	1670
N4BP2	818	967	370	965	1240	754	973	751	1093	950	670	505	493	406	1148	771	654	1198	933	816	687	737	1514	624	471	1021	1448	806
TIGAR	529	371	444	328	434	357	656	369	573	445	278	337	300	347	506	265	305	601	571	269	411	294	561	351	498	350	461	229
TULP3	191	311	132	270	395	250	373	343	338	290	269	166	143	110	392	209	159	272	349	264	212	225	416	187	122	365	409	241
SYNJ2	584	596	248	916	1660	617	1150	798	840	1020	614	477	539	258	1080	711	338	831	912	997	518	633	881	528	400	1238	1191	644
ADCY2	0	1	2	3	0	0	2	0	0	0	0	0	0	0	0	1	2	0	0	8	0	0	0	3	0	1	1	0
PPP2R5C	9014	13684	7346	10729	13764	10394	12990	13523	12829	9973	10996	8828	7500	7593	16123	7895	10150	12912	13925	8911	9853	8396	12303	7989	9527	12722	14071	10319
PMS2P1	419	563	224	602	752	556	991	915	698	504	602	383	350	305	823	475	391	632	738	441	434	482	683	480	288	708	706	576
RBFOX1	0	0	2	0	0	0	2	0	0	0	0	0	0	0	1	2	0	0	0	0	0	0	1	0	0	0	0	0
GNB1	16381	17771	14503	15947	19871	14040	21810	19954	19808	16235	16335	17213	14867	16499	18961	11906	18504	26051	21214	15757	15389	15261	21033	17139	20304	16738	18414	13250
HOXA9	25	55	103	27	28	46	36	60	18	23	19	77	20	37	28	28	62	127	21	52	22	34	34	67	123	20	36	48
EDN1	12	27	37	33	46	27	48	10	17	24	21	29	22	28	27	25	18	25	35	13	22	30	20	24	64	67	16	28
MLLT10	1319	1738	791	1390	2000	1229	1849	1561	1750	1425	1255	1009	787	854	1692	1213	1078	2258	1954	1335	1204	1348	2161	1191	1021	1828	2292	1254
ZCWPW1	170	209	203	204	246	174	378	261	224	322	197	200	242	231	324	212	192	281	309	206	197	267	192	271	169	364	304	196
ADCYAP1R1	0	0	0	0	0	0	0	0	0	0	0	0	0	0	0	0	0	0	0	2	0	1	0	0	0	0	0	0
FGF20	0	0	0	0	1	0	2	1	2	0	0	0	0	0	0	0	0	0	0	0	0	0	0	0	1	0	2	0
P2RY10	1152	2523	612	2544	3054	2099	3567	3099	3003	2920	2017	801	1806	766	3559	2332	1368	1402	3096	2092	2924	2495	2090	1729	411	2367	3294	2809
ITM2A	1247	2738	581	1464	2061	1467	2569	1539	2604	1826	1437	768	652	590	3242	1202	1037	871	1638	1561	1432	1421	2430	939	460	1723	2937	1852
NRDC	7991	7459	11896	7260	8196	6941	8806	7698	8585	8990	7600	9898	8776	9911	9207	6907	14225	11098	11251	10507	8587	9036	9330	10246	14006	9720	8591	5993
VDAC3	2178	2715	1797	2335	2677	2142	3853	3163	3142	2380	2359	2521	1997	2269	3962	2120	1938	3967	3481	2381	2225	2200	3255	2490	2683	2859	2894	2095
PCM1	4472	6100	3287	5448	7117	4773	5972	6284	5958	5593	4481	3653	2847	3280	6783	4834	4003	7567	6864	4610	4799	4443	7815	4501	3767	7016	8118	4403
TNRC6C	1699	2657	700	2635	3457	2573	3023	2947	2913	2659	2341	1130	1209	1010	3501	2007	1723	2125	2681	2116	2107	2020	3068	1805	1031	3595	4030	2474
CBFA2T2	963	1439	794	1179	1637	1194	1756	1442	1668	1345	1056	866	679	764	1698	1106	886	1788	1676	1166	1036	1142	1749	1100	799	1926	1837	1171
BRINP1	0	0	0	0	0	0	0	0	0	0	0	0	0	0	0	0	0	0	0	0	0	0	0	0	0	0	0	0
ITCH	2514	2979	2198	2716	3322	2781	3531	3124	3087	2966	2540	2776	2433	2593	3139	2484	3137	3421	4032	2450	2527	2709	3387	2828	3127	3444	3466	1940
PKD2L2	4	13	3	5	9	2	12	12	4	10	9	3	12	3	6	4	4	8	5	4	11	5	12	4	5	5	14	10
TP53INP2	569	437	361	420	454	411	387	899	508	1188	681	365	818	458	634	808	795	538	802	406	869	543	336	1071	677	542	397	357
SDF4	4703	5075	3617	4621	5548	4511	7909	6339	6142	4804	5146	5028	4186	4141	6099	3539	4426	6406	6622	4546	4279	4353	6095	4811	4620	5504	5509	4334
MYH7B	6	15	9	5	19	14	25	18	16	14	11	9	4	7	21	8	10	38	27	7	14	16	14	15	6	22	29	9
BPIFB2	0	0	0	0	0	0	0	0	0	0	0	0	0	0	0	0	0	0	0	0	0	0	0	0	0	0	0	0
TP73	25	28	24	23	6	14	14	20	29	9	12	44	9	14	55	10	16	18	28	25	16	15	44	11	5	19	22	20
TOLLIP	3525	2852	2700	2667	3166	2675	3865	3512	3672	2730	3143	3392	2598	3317	2840	2324	3061	5009	3658	2651	2536	2666	3770	3251	3880	2832	2848	2100
UBE2D4	292	346	206	295	471	285	543	427	430	290	323	248	195	274	428	279	187	595	410	289	256	262	452	356	209	358	395	305
CLUL1	0	0	0	0	0	2	0	0	3	0	1	2	0	0	0	0	0	0	0	0	0	0	0	0	1	2	0	0
RUNX1T1	0	4	3	3	1	2	0	1	0	0	0	0	0	1	0	0	1	0	1	4	3	3	0	3	1	1	0	4
CDH17	7	5	5	7	12	5	9	3	2	1	0	0	2	1	10	4	0	1	11	0	1	2	8	2	5	7	2	2
THOC1	646	803	488	787	975	720	1290	1069	975	857	839	603	520	569	1209	828	516	1371	1270	803	621	818	1213	775	479	1568	1199	933
FKBP7	36	24	20	33	42	35	56	43	24	59	41	20	19	17	63	42	9	46	38	23	20	21	38	20	9	48	52	33
OSBPL6	9	4	11	5	9	17	13	19	24	66	17	24	29	11	7	22	26	26	30	22	33	12	18	34	26	38	35	8
SLC1A3	82	63	94	60	79	39	40	47	106	39	45	103	34	111	37	26	307	183	31	86	31	61	122	33	244	32	65	36
XRCC5	11026	13567	9118	10507	15790	9736	14497	14127	13500	11340	11097	11428	9101	10701	15513	8775	12073	16755	14221	11255	9910	9493	14997	11510	13294	12317	13893	8949
LXN	171	185	197	172	180	224	300	233	191	329	199	190	199	194	315	186	189	224	323	184	188	254	159	269	234	264	181	187
SP140	1379	2576	3910	2033	4058	1764	3620	2053	3354	1678	2008	2566	2295	1889	3430	1483	1435	2187	2876	1937	2075	2114	3163	1628	2468	2615	2713	2325
MKNK1	3014	1897	2797	2731	2606	1629	2857	2595	2476	2701	2492	4195	2005	3862	2703	2795	7959	4003	3616	3194	3202	2640	2467	3213	5106	3469	3002	1591
TNS1	766	592	2655	1717	923	5005	2033	650	944	973	1089	1001	2095	1350	618	2808	724	959	3501	1101	701	2474	1373	2021	1313	1896	684	2118
REXO1	1761	2105	1368	1858	2714	1779	3063	2525	2702	1997	2095	1734	1502	1665	2503	1606	1680	2598	2768	1840	1766	1897	2538	1951	1584	2402	2609	1884
SAR1A	3746	4914	2950	4152	5257	3790	6058	5378	5719	3829	4255	3806	3501	3396	6070	3207	4014	5333	5796	3636	3936	3540	5108	3443	4082	5144	5719	3978
CDC14A	953	1660	569	1240	1998	1107	2235	1534	1763	1450	1359	858	661	829	2071	945	1029	1691	2238	1450	1500	1176	1566	1062	702	1689	2496	1551
RAPGEF3	28	13	19	3	17	19	33	11	33	17	5	18	10	9	24	2	13	61	32	19	15	16	36	15	15	16	21	21
CEACAM1	904	1281	5269	1198	2185	796	1542	754	1101	1027	1291	3345	2275	2479	2062	940	5233	1169	1419	897	1157	898	1050	1008	4397	906	642	777
SENP1	857	1188	603	938	1406	890	1204	1210	1317	1012	910	768	663	581	1395	768	787	1361	1184	865	829	795	1393	801	710	1093	1283	874
DUSP13	5	10	15	3	9	2	5	1	9	4	14	17	6	9	7	12	21	11	17	21	26	11	11	4	17	5	3	2
CIC	4976	4887	3943	4687	6031	4612	5967	5553	5667	5457	4606	5311	4325	5071	5007	3861	7619	7945	6462	5231	5153	5345	5891	5160	5980	6064	5627	4116
LIPE	86	205	64	208	264	178	345	270	268	232	199	110	116	83	324	122	143	103	270	243	185	204	211	151	92	189	323	180
FDFT1	2239	3354	2716	2780	3084	2577	4108	3557	3499	2601	3263	3346	2268	2593	3811	2472	2763	5272	4022	3124	2733	2539	3531	2565	2973	2748	3549	3019
PAFAH1B3	120	271	120	222	296	177	386	316	272	188	261	214	146	122	382	146	151	244	294	226	170	206	264	189	140	199	250	185
OPHN1	114	92	67	128	90	81	78	102	69	109	82	85	59	63	93	69	56	244	124	119	62	63	153	87	114	111	83	52
AFM	0	0	0	0	0	0	0	0	0	0	0	0	0	0	0	0	0	0	0	0	0	0	0	0	0	0	0	0
KIF22	747	1300	458	1114	1307	1097	1789	1571	1404	1007	1016	764	579	637	2454	843	691	1354	1689	1003	970	950	1547	849	446	1619	1618	1143
SCGN	0	0	1	0	0	0	0	0	0	0	0	0	0	0	0	0	0	0	0	0	0	0	0	0	0	0	0	0
CARMIL1	75	69	97	317	182	115	197	214	261	220	167	104	120	65	152	206	111	181	159	106	80	145	136	148	64	165	144	137
PGM1	1276	1413	1047	1181	1296	969	1867	1562	1428	1175	1171	1356	915	939	1385	973	2208	1550	1628	1539	1108	1197	1549	1220	1770	1211	1380	897
DDX1	1614	2251	1135	1841	2461	1627	2908	2616	2261	1752	1879	1905	1226	1393	2622	1555	1290	2572	2739	1940	1447	1664	2859	1611	1204	2331	2493	1743
DNM2	8414	9439	8276	8207	9423	7774	12066	10118	10339	10200	8607	9346	7220	8800	10563	7661	11981	13262	12594	9233	8646	8734	10878	9147	10883	10649	10549	6966
EPB41L2	606	598	573	796	1369	568	1126	990	1146	709	1009	642	458	383	988	510	591	998	677	762	519	689	1738	589	633	657	1189	720
RIMS1	0	0	0	0	0	0	0	0	0	0	0	0	0	0	1	0	0	0	0	0	0	0	0	0	0	0	0	0
MOXD1	11	37	27	31	37	27	70	36	35	36	30	34	16	20	18	13	13	11	34	37	39	34	34	35	10	44	31	37
STX7	4307	5400	6942	5159	6660	4411	6626	6357	6192	7396	5045	6359	5751	6018	5868	5348	7574	9207	8637	6954	5319	6805	6677	6478	7564	8327	6135	4681
RABL2B	599	769	500	823	1054	732	1178	937	902	934	754	571	431	569	1178	689	556	1243	1203	745	794	763	1300	737	420	1328	1198	889
KEAP1	1282	1612	1027	1354	1770	1376	2224	1822	1844	1179	1328	1439	890	1092	2086	928	1065	2038	1768	1243	1144	986	2024	1175	1184	1423	1764	1184
DDX43	71	65	9	4	66	40	59	105	18	35	44	34	29	46	45	138	12	73	87	27	6	10	153	20	23	205	27	18
PTPRH	2	7	14	6	3	10	15	5	11	1	5	6	5	2	4	1	7	22	0	3	8	10	9	3	1	7	7	6
DCT	1	8	3	4	11	20	21	7	9	13	8	11	13	4	14	16	3	7	8	3	6	11	8	7	2	30	24	4
SLC35C2	1284	1577	1121	1547	1947	1352	2760	2137	2046	1567	1691	1506	1253	1543	2212	1420	1332	1960	2166	1816	1413	1639	1708	1658	1229	2256	2079	1614
CRYBG3	1227	957	1039	825	1362	743	1137	888	1197	892	747	908	798	819	731	713	934	2657	1063	776	644	791	1449	1042	1038	1076	1364	576
EPHA6	0	0	0	0	0	0	0	0	0	0	0	0	0	0	0	0	0	0	0	0	0	0	0	0	0	0	0	0
SCTR	0	0	0	0	0	0	0	0	0	0	0	0	0	0	0	0	0	0	0	0	0	0	0	0	0	0	0	0
RFX3	706	857	675	816	947	720	926	740	909	882	707	609	654	655	1013	766	734	980	1170	712	814	1023	1067	787	745	1133	1227	750
RIF1	2372	3501	2033	3174	4818	2633	3261	3397	3486	3339	2356	2004	2359	1628	3757	2713	2404	3894	3860	2687	2664	2694	4325	2469	2294	4071	4517	2479
RAB21	3887	4504	4002	4111	4619	3560	4658	4485	4618	4535	3935	4235	3850	3927	4800	3553	5085	5931	5437	4007	4052	3788	4990	4241	5409	4455	4628	3463
SLC4A4	169	302	24	201	335	287	138	217	276	131	165	80	40	39	317	130	100	213	252	131	141	85	390	86	53	203	300	212
SMARCA2	6940	9044	5002	7574	10318	7445	9969	9546	8593	8430	7792	6654	4911	5644	10140	6328	8145	10830	9562	7770	7310	7227	10748	7279	7099	9152	11005	7231
RDH8	0	0	0	0	0	0	0	1	0	0	0	0	0	0	0	0	0	0	0	0	0	0	0	0	0	0	0	0
SESN1	866	1390	569	1575	1835	1368	2567	1691	1801	1550	1649	793	758	682	1722	1020	896	1733	1642	1464	1188	1240	1943	1050	616	2537	2179	1546
MID2	148	188	40	367	415	260	382	256	235	308	247	151	85	105	325	243	151	188	321	216	180	195	266	187	74	576	480	297
DNAAF6	0	0	0	0	0	0	0	0	0	0	0	0	0	0	0	0	0	0	0	0	0	0	0	0	0	0	0	0
COL5A3	57	143	25	80	163	59	53	89	124	95	48	19	35	33	150	18	14	159	35	137	156	13	91	146	6	297	270	152
SRCAP	614	600	339	550	939	579	532	647	794	728	496	346	412	342	713	483	542	923	727	569	508	578	848	485	433	779	990	503
PUM3	504	719	371	675	907	598	1105	847	789	605	648	565	446	428	892	557	403	860	765	648	479	543	1032	515	378	804	928	527
CPB2	1	0	0	0	0	0	0	0	0	0	0	0	0	0	0	0	1	0	0	0	0	0	0	0	0	0	0	0
CHRNA3	0	0	0	0	0	0	0	0	0	0	0	0	0	0	0	0	0	0	0	0	0	0	0	0	1	0	0	0
KCNN2	0	0	0	0	0	0	0	0	0	0	0	0	0	0	0	0	0	0	0	0	0	0	0	0	0	0	0	0
CNOT4	889	1294	849	1138	1661	1094	1403	1359	1423	1180	958	1002	874	950	1430	858	976	1651	1330	1014	941	1006	1631	1002	1085	1333	1610	1030
PSEN1	6912	6053	6911	5708	6562	4917	7647	7177	7185	6540	6089	7505	5888	6881	6338	4471	8029	11417	7127	6335	6414	6138	7949	7202	10155	6504	6289	4062
CPOX	735	924	664	770	926	732	1155	922	1184	818	759	702	566	683	1188	684	687	1484	1310	933	656	760	1331	720	726	1011	1207	754
CLDND1	1639	2288	1607	1894	2596	1907	3181	2234	2903	2430	1985	1858	1568	1622	3641	1764	2069	2848	3356	2215	2287	2151	2721	1727	1712	2779	3152	2149
MOK	81	27	37	79	54	81	87	57	25	64	34	31	49	49	99	44	17	34	129	29	54	90	55	85	32	60	78	25
HSP90AA1	15821	25787	18683	22350	34121	21628	30940	26934	24112	17799	21626	20013	16345	14444	33462	16665	16312	25837	24288	21146	17614	16025	35063	16054	16270	22464	28827	19648
RBL1	576	1089	264	799	1101	670	922	733	998	641	639	442	309	359	1308	612	492	901	938	630	610	629	1030	442	336	922	1151	750
DLGAP4	2099	2390	1936	2048	2849	2160	3404	2632	2858	2437	2216	2159	1864	2047	2506	1835	2486	4040	3184	2299	1947	2030	2870	2285	2358	2675	2956	1989
IGSF9B	244	244	132	526	674	356	948	371	487	596	493	279	154	302	810	500	264	460	639	477	451	465	601	374	105	719	953	442
CFHR2	0	0	0	0	0	0	0	0	0	0	0	0	0	0	0	0	0	0	0	0	0	0	0	0	0	0	0	0
CROCCP3	87	150	85	158	141	123	238	167	118	190	111	92	71	74	218	176	79	211	254	144	131	135	246	114	54	376	230	196
NDC80	108	204	147	138	255	109	185	174	254	186	134	130	171	113	628	117	132	161	192	122	170	169	213	113	150	200	211	141
AP4E1	977	1340	739	954	1550	842	1306	1183	1339	1127	873	880	586	834	1375	860	885	1790	1340	1017	904	902	1666	850	993	1197	1537	874
RSBN1	1944	2952	1690	2681	3530	2261	3245	3058	2876	2735	2267	2015	1626	1780	3259	2114	3872	2799	3090	2646	2356	2201	3171	1799	2651	3333	3769	2309
MAGI3	60	116	44	98	169	67	175	78	87	118	89	62	34	50	150	88	69	192	109	121	82	84	109	64	64	159	203	80
CXCL2	12	16	12	9	3	7	28	18	26	9	3	15	13	21	2	6	10	54	13	8	8	5	23	27	14	5	10	7
AFP	0	0	0	0	0	0	0	0	0	0	0	0	0	0	0	0	0	0	0	0	0	0	0	0	0	0	0	0
COL4A4	45	111	60	58	42	41	90	95	29	101	42	48	51	16	98	48	52	50	125	108	87	68	109	42	18	129	112	77
TCF7	4388	6789	1440	9901	12298	7020	14540	9318	8838	8211	7890	5385	4032	3506	14844	7015	5412	4159	8219	6941	7398	8740	5694	5649	1656	10209	13673	9578
OSTM1	2996	3474	3262	2896	3561	2555	3156	3325	3699	3056	2860	3456	2617	2911	3603	2657	3250	5201	4162	2983	2419	2529	4048	2586	3997	3187	3127	2509
CDH7	0	1	0	0	0	0	0	0	0	0	0	0	0	0	1	0	0	0	1	0	0	0	0	0	0	0	0	0
IMPG2	22	33	35	28	26	26	32	38	29	31	18	30	29	30	24	30	31	28	40	34	26	17	33	27	35	41	33	30
PCNP	3188	4419	2934	3759	4743	3403	5323	4647	4732	3946	3781	3413	3077	2962	5653	3283	3538	5776	4947	3812	3596	3516	4610	3270	3597	4747	4814	3679
EXD2	237	308	168	337	452	246	465	386	368	290	253	277	189	149	338	269	228	434	331	273	225	267	358	284	178	399	441	247
ARG2	55	52	98	74	43	72	86	74	52	92	78	80	139	40	63	50	87	73	75	93	75	130	59	67	142	42	72	70
MEF2C	3841	3750	2754	2985	6170	2339	4696	4676	4755	5258	3285	3550	3381	2673	2715	2839	3224	6540	4665	3961	3515	3737	5315	4293	3137	3236	4980	2539
PTPRC	92611	108494	103951	101693	126455	86812	88305	98973	107883	114085	91083	102185	94186	94518	107546	85393	136838	136701	128171	103313	97196	96671	120278	89089	131428	106692	122273	84069
CACNA1S	0	0	0	0	0	0	0	0	0	0	0	0	0	0	0	0	0	0	0	0	0	0	0	0	0	0	0	0
PKP1	1	0	2	0	0	0	4	0	0	0	0	1	0	0	0	1	2	0	0	0	0	0	2	0	0	0	0	0
UBA5	774	962	517	870	1012	689	1117	927	1056	936	735	656	494	521	1148	799	621	1182	1200	869	699	760	1186	639	471	1411	1258	850
STK17B	10379	13198	13152	13398	15000	10489	14406	13260	15364	13423	12241	12426	11615	12430	15388	10946	17541	16972	15826	14460	13330	13201	12915	11745	16310	12945	16453	10580
CDC14B	429	841	463	684	456	666	839	706	589	736	641	497	832	551	908	603	570	882	805	769	911	686	692	598	700	725	640	665
ZNF510	529	898	380	733	1168	702	1054	942	948	757	741	482	399	369	1048	575	595	955	1014	724	582	664	1049	513	387	1049	1158	817
LRP2	0	0	0	1	0	0	0	0	0	0	0	0	0	0	0	0	0	0	0	0	0	0	0	0	0	0	0	0
ZNF506	922	1151	1094	1472	2033	1361	1750	1868	1572	1625	1240	999	909	1027	1791	1292	1038	1483	1990	1185	1146	1201	1627	1077	951	2172	1891	1418
JMJD4	226	285	161	214	342	231	459	419	386	205	303	207	154	185	327	219	196	384	371	245	224	222	340	243	142	300	352	258
DUSP12	451	514	320	425	569	374	779	636	581	427	481	422	316	401	716	405	387	729	640	505	390	442	541	470	315	629	688	436
AACS	316	398	259	459	516	350	681	499	482	367	373	325	269	270	449	331	254	445	561	421	354	309	608	407	265	405	491	369
DELE1	2376	2467	1548	1982	2660	1964	3261	2664	2525	2475	2236	2356	1676	1954	2412	1953	1896	4724	3291	2047	1799	2121	3325	2354	2071	3247	2885	1971
SLC13A1	0	0	0	0	0	0	0	0	0	0	0	0	0	0	0	0	0	0	0	0	0	0	0	0	0	0	0	0
CADPS2	0	5	1	1	0	0	1	0	0	0	0	0	1	0	0	3	0	0	3	2	0	0	1	0	1	0	1	0
PCDHB4	2	2	0	6	3	0	0	0	0	0	0	0	0	4	2	0	0	0	0	0	0	0	0	0	0	0	3	1
PCDHA6	0	0	0	0	0	0	0	0	0	0	0	0	0	0	0	0	0	0	0	0	0	0	0	0	0	0	0	0
PCDHGA2	0	0	1	6	5	5	0	1	0	1	2	2	0	1	0	0	0	1	3	1	1	0	4	0	2	4	3	4
HSPB11	393	574	279	442	521	343	740	608	610	461	482	394	354	371	878	436	346	902	701	428	420	448	580	436	426	773	595	501
PHLPP1	483	566	568	456	631	502	587	580	595	639	543	533	741	360	786	531	646	479	582	504	498	562	584	668	577	726	535	344
ATP8B1	14	7	7	4	9	1	22	10	3	3	3	2	2	2	2	1	2	2	10	3	1	4	10	2	6	9	16	6
IL12RB2	156	149	90	236	701	272	416	506	362	384	176	163	175	82	741	184	79	259	219	131	319	193	252	125	79	200	439	206
SMARCD3	1595	817	3035	721	1261	737	1224	1054	1331	827	1135	2600	1059	2065	1008	698	1524	2519	1640	1960	742	901	1455	1426	3335	926	984	583
WDR70	714	832	526	656	1001	608	1194	839	881	711	729	783	481	560	868	527	567	1408	981	618	599	663	1037	727	604	922	1004	621
FYB1	30126	32087	49630	28406	44439	24605	26534	25737	33653	31656	29737	43319	44346	38417	41058	24592	51872	41386	39587	32881	31467	28975	34367	28552	59292	31050	33395	26452
MPP4	0	3	1	0	0	0	0	0	0	0	0	1	2	0	0	2	0	0	0	1	0	0	5	1	3	3	0	1
STRADB	2057	1484	4460	3830	1398	9867	4729	2360	2602	1923	1992	3866	4549	3313	1921	7291	3220	2225	7138	4216	1783	6314	2575	3527	5243	5026	1889	7665
BZW1	6072	7979	4669	6295	8836	6068	8342	8104	7902	6364	5968	6016	4930	5219	8945	5601	6286	9570	8918	6389	5841	5402	8724	5690	6002	6771	8419	5432
PGR	0	0	0	1	0	0	0	1	0	0	0	0	1	0	0	0	0	0	0	0	0	0	0	0	0	0	0	0
C1QTNF3	66	93	36	71	104	77	179	84	111	90	81	41	45	47	152	61	38	97	136	76	82	52	138	62	23	194	105	92
ME2	4027	4000	3577	2976	4208	2747	4372	3848	3972	3463	3239	4533	3448	4374	4046	2876	4194	7148	4907	3845	3200	3052	4709	3433	5184	3650	3870	2612
C5orf22	914	1172	737	795	1520	796	1407	1024	1364	868	832	779	691	702	1141	789	885	1675	1311	871	792	876	1352	710	843	1179	1266	814
CCNT2	2266	2888	2149	2646	3764	2465	3044	2846	3024	3213	2289	2385	2313	1983	3320	2586	2695	4509	4075	2751	2365	2883	3753	2468	2714	4252	3793	2534
FAM135A	465	521	364	484	854	345	522	527	497	514	398	356	432	359	386	419	415	985	636	351	378	373	752	458	371	586	684	393
COL19A1	28	69	56	204	535	86	153	266	313	306	201	54	167	27	159	165	141	33	277	338	187	317	188	241	11	326	405	220
EPB41L3	2727	2413	2735	1064	3813	1501	2226	1934	2614	1608	1597	2741	2257	2844	1177	1337	1093	7751	2379	1519	1147	1664	4984	1941	2589	1526	1791	1127
COBLL1	208	402	315	348	880	202	479	628	523	527	444	191	333	112	407	340	375	309	545	469	417	504	467	320	74	485	605	517
DLG3	327	726	130	440	705	580	780	540	659	378	479	268	165	150	936	191	264	281	838	409	442	341	807	322	160	614	813	551
KCNK2	0	0	0	0	0	0	0	0	0	0	0	0	0	0	0	0	0	0	0	0	0	0	0	0	0	0	0	0
SERTAD4	0	0	0	0	0	0	0	0	0	0	0	0	0	0	0	0	0	0	0	0	0	0	1	0	0	0	0	0
TRAF5	874	1530	515	1770	2372	1600	2829	2168	2422	2093	1403	770	1045	629	2486	1658	1089	1875	2452	1714	1579	2020	2116	1400	375	3219	3098	1977
MRPL22	337	521	311	339	513	326	719	561	598	346	386	416	292	370	676	276	293	712	526	411	305	358	547	438	323	496	480	356
GEMIN5	731	882	406	819	1272	657	1090	882	1008	764	724	619	428	452	976	591	527	1144	884	785	620	656	1142	622	435	897	1192	713
OPRK1	0	0	0	0	0	0	0	0	0	0	0	0	0	0	0	0	0	0	0	0	0	0	0	0	0	0	0	0
NFE2L1	4450	4647	4285	4071	5472	3767	5505	4614	5415	4219	3795	4190	3108	3945	4833	2715	4109	6991	4901	3851	3676	4231	6662	3816	4965	4635	5165	3549
SEMA5B	1	0	0	0	2	0	0	1	0	0	3	4	0	1	0	2	0	1	4	0	0	0	0	2	0	1	2	0
GSK3B	5056	4931	4908	4889	6207	4206	4651	4994	4946	5338	4798	4359	4586	4379	5035	4190	6225	6426	7112	4964	5085	4722	5801	4937	6662	5516	5825	4060
ITGB5	643	600	845	589	479	791	1017	920	458	596	519	712	1397	915	688	500	747	1194	686	1063	634	849	754	833	1639	371	427	428
ERC1	1217	1241	887	975	1737	811	1300	1362	1341	1114	1020	1033	643	877	1176	827	964	1722	1224	1148	798	806	1598	934	1174	1205	1727	836
XPO1	5212	6993	6603	5707	8298	5855	7894	7087	8888	6175	5873	5290	3633	3803	9340	5556	5528	11570	8298	6494	5041	5610	9862	5341	4032	8463	9787	5653
LINC01587	0	0	0	0	0	0	0	0	0	0	0	0	0	0	0	0	0	0	0	0	0	0	0	0	0	0	0	0
RNF13	6012	5322	6752	4794	6192	4363	5763	5738	6001	6001	5350	7984	8174	7328	6062	3919	9460	7622	7067	6118	5806	5161	5043	6387	9720	5109	4578	4039
TRPM3	0	0	0	0	0	0	0	0	0	0	0	0	0	0	0	0	0	1	0	0	2	0	0	0	0	2	1	0
PALB2	421	613	305	462	702	298	601	660	534	415	443	312	265	295	638	350	299	640	496	443	349	396	696	338	276	516	728	376
DOP1A	1257	1682	855	947	1924	1156	1500	1392	1620	1419	1040	997	757	713	1459	1070	1037	1945	1848	1298	1155	1419	2270	1214	844	2243	2589	1165
LYRM2	820	955	476	789	1196	673	1162	1065	1258	840	821	704	570	607	1024	672	559	1479	1068	773	634	692	1174	651	728	979	1082	759
BCKDHB	189	312	90	324	372	249	342	309	344	236	271	192	127	106	433	253	191	346	373	223	216	250	325	175	70	399	431	288
KAT6A	7715	9494	9104	8509	11135	7092	7509	8122	7886	9829	7326	7571	6314	6181	9900	6764	12255	8573	9181	7841	8886	7955	9476	7544	8990	9992	11076	6791
TUT7	9254	8107	11413	6763	10933	6663	6028	6082	9150	9482	6929	10618	12702	12264	9322	6347	11818	12903	10466	6680	8334	8085	9354	8943	16607	6774	7409	5205
ULK2	1141	837	514	928	611	790	1567	1088	1134	580	721	1058	430	563	810	713	479	3175	1395	756	636	704	1548	739	525	1375	1371	690
GRHL2	0	0	0	0	0	0	0	0	0	0	0	0	0	0	0	0	0	0	0	0	0	0	0	0	0	0	0	0
TNPO1	4546	5860	4118	5173	6597	4316	4830	5629	6113	5324	4279	3911	3595	3966	6441	4400	6190	7366	6063	5675	4062	4792	7292	4111	5642	6344	7391	3901
PLOD1	2089	2096	2489	2002	2344	1842	2364	2271	2173	1528	1879	2064	1366	1509	2038	1618	1711	2616	2213	2338	1624	1688	2747	2293	3043	1632	1838	1589
P2RX5	180	377	458	628	884	331	1031	944	762	515	617	272	518	277	794	436	365	424	710	742	499	924	462	856	83	1049	856	606
ITGAE	323	286	268	329	316	247	503	479	348	323	287	267	246	281	597	294	201	570	529	376	305	335	320	393	314	430	418	300
DIS3	2019	2336	1350	2185	3116	1791	2596	2455	2586	2261	1893	1887	1419	1455	2830	1754	1867	3277	2788	2075	1877	2018	3084	1775	1851	2747	3176	1845
PIBF1	382	570	303	443	635	360	604	513	508	489	430	371	293	303	515	365	352	660	550	369	373	426	610	398	319	613	730	369
TDRD3	468	745	334	578	706	526	915	779	694	537	615	496	341	356	831	512	406	969	739	546	543	520	858	513	360	781	904	517
-	0	0	0	0	0	0	0	0	0	0	0	0	0	0	0	0	0	0	0	0	0	0	0	0	0	0	0	0
NUFIP1	197	229	90	204	295	173	276	252	266	202	195	147	94	156	294	181	114	272	269	186	168	171	260	147	100	245	305	186
PDS5B	2060	2912	1953	2240	3219	2203	2558	2604	2442	2612	2183	1913	1840	1812	2875	1974	2446	3581	3050	2153	2118	2107	3083	1971	2339	2665	3141	1814
OXCT1	589	1159	333	896	1194	892	1356	1174	1209	841	854	660	365	390	2199	772	550	951	1085	969	800	742	1189	622	353	1219	1425	882
RRAGB	222	261	184	271	323	236	427	321	380	254	268	291	184	192	305	239	272	479	367	304	170	253	375	246	241	462	366	263
EPYC	0	0	0	0	0	0	0	0	0	0	0	0	0	0	0	0	0	0	0	0	0	0	0	0	0	0	0	0
CYLD	8088	11289	7188	10705	16137	8801	13566	11596	12039	12427	10232	8404	10282	7785	13358	8782	9589	11474	14020	9504	10029	10043	11981	8737	9549	14068	15064	9881
SLC27A5	43	53	26	66	39	39	104	56	79	55	51	45	26	54	92	45	35	47	63	29	44	46	46	28	20	76	61	55
ZNF324	330	418	182	404	473	316	470	388	494	381	347	264	241	235	451	318	351	466	405	298	327	266	415	293	261	383	511	295
ZNF671	353	566	362	606	894	508	952	807	698	697	488	519	418	383	757	519	537	635	726	635	450	631	566	552	441	888	766	672
ZNF416	130	240	101	205	261	130	295	264	241	228	196	143	116	104	214	165	142	194	279	194	192	194	209	192	135	201	240	186
ZNF586	564	766	608	699	937	726	1308	868	761	967	694	832	778	669	1156	655	892	1036	949	929	705	809	737	844	971	956	902	614
ZNF446	207	306	134	287	318	280	468	308	307	284	323	195	197	195	411	210	223	308	396	262	266	256	338	263	161	424	365	224
ZNF264	1311	1888	1161	1800	2342	1472	2168	2098	2051	1821	1420	1202	1124	1053	2037	1450	1483	1629	2230	1441	1453	1488	2100	1373	1424	2387	2112	1428
RPS5	6704	7881	3791	8385	10299	7529	15923	12268	9178	7543	10686	6310	5872	6419	13526	6955	6116	8121	9293	8740	7248	8601	6372	7051	4325	7098	9184	7299
FAT1	12	6	2	14	21	3	7	2	4	1	2	1	2	2	5	13	1	3	14	1	0	6	3	3	3	12	2	3
YTHDC1	4245	5947	4817	5579	6642	5067	7475	6889	6248	6548	5465	4911	4879	4604	7742	5154	5710	7004	7720	5287	5746	5765	6557	5402	5184	7608	7167	5202
CHMP2B	1553	1920	2063	1690	2244	1500	2226	2011	2094	1760	1688	2363	1791	2111	2155	1429	2484	3080	2488	1692	1662	1731	2196	1707	2547	2014	1896	1394
SMAP2	32135	22444	35359	33539	29388	23088	33048	36240	30371	39462	29112	33805	46984	48257	33033	22947	24809	39273	35060	24597	31423	31508	24945	46235	52022	32433	25835	19857
PPIE	879	1231	577	1037	1389	1304	1882	1325	1328	971	1097	927	726	675	1476	830	672	1743	1253	1003	845	1131	1354	1011	599	1911	1514	1280
ZMPSTE24	2333	2858	2116	2352	2614	1955	2815	2844	2860	2484	2245	2545	2065	2552	2982	1812	2490	3404	2993	2558	2075	2101	3227	2465	3290	2521	2499	1933
STARD7	5181	6291	3782	5471	7805	4440	8050	7204	7034	4705	4919	4999	3691	4263	6791	3920	3700	9498	6650	4825	3772	4484	7616	4801	3886	5460	7271	4207
NOA1	1089	1178	732	1033	1295	802	1626	1396	1294	1074	1055	1101	616	863	1488	687	835	1908	1204	1171	804	951	1227	1002	872	1092	1416	858
REST	2696	3713	1964	3124	3955	2795	3486	3505	3893	3505	2725	2400	1938	1898	4111	2523	2988	3768	3809	3024	2751	2756	4298	2464	2296	3955	4666	2696
HAL	2244	1765	4986	1969	1763	2319	1611	2402	2124	2756	2237	2692	1905	2431	2694	2587	3897	3118	3336	3602	3225	2803	1519	2768	5289	4086	2042	1355
SSH1	3783	4019	2818	3708	3853	3327	3505	4335	4128	3978	3280	2914	2267	3114	3905	2727	6610	5798	4169	3914	3346	2949	4886	3398	5228	4016	4469	2776
GSTP1	4191	4040	2786	3990	4651	3220	7202	6162	5346	2928	4270	3804	2760	3644	4151	2615	2856	8002	5138	3545	2711	3181	5612	4588	3686	3252	4697	2664
APLP2	42440	32105	39626	26622	35905	22496	34051	37169	41684	30954	31621	46143	12310	35487	25383	21837	42216	58861	40287	37347	27898	27558	41258	37877	44815	28287	34230	16868
FAM234B	177	189	162	187	333	149	291	253	241	209	193	187	144	191	278	121	130	273	247	245	145	201	283	202	140	272	303	210
SLCO1A2	1	0	0	1	0	0	0	0	1	0	0	0	2	0	0	1	0	0	0	2	0	0	0	3	0	28	0	0
WBP11	3159	4243	2072	3576	5062	2989	5050	4571	4319	3506	3573	3138	2426	2618	4630	2789	2704	4895	4661	3177	3143	2885	4952	3280	2599	4125	5006	3154
EIF3I	2517	2806	1728	2412	3425	2100	4295	3622	3310	2003	2888	2455	1852	2274	4081	1739	1783	3687	3194	2384	1821	1907	3015	2415	2131	2125	3153	2249
NKAIN1	0	0	0	0	0	0	5	0	1	0	0	1	0	0	0	0	0	0	0	0	0	0	0	1	0	0	0	0
COL16A1	2	1	0	2	1	3	4	0	3	0	4	3	0	1	1	0	0	0	0	0	1	3	0	1	1	4	7	0
TXLNA	2111	2669	1526	2314	3320	2067	3835	3107	3166	2237	2406	2222	1644	1862	3175	1788	1764	3377	3084	2344	1832	2000	3823	2096	1828	2966	3344	2206
APOB	0	0	0	0	0	0	0	0	0	0	0	0	0	0	0	0	0	0	0	0	0	0	0	0	0	0	0	0
NCOA1	7795	7187	8039	6933	8396	6248	6442	6467	7265	8976	6457	6413	7598	6326	7358	6220	10452	9346	8467	6237	7545	6984	7652	7185	10932	8129	7325	5314
AGBL5	328	319	259	308	378	359	479	399	417	335	329	283	294	259	493	228	301	519	410	341	285	310	366	334	351	401	344	308
EFR3B	1	0	2	8	4	4	1	3	6	3	0	0	1	3	1	0	0	2	3	2	0	7	1	3	2	2	5	1
KIF3C	403	515	405	448	328	435	572	482	429	472	454	408	469	428	592	348	838	566	649	598	605	486	371	544	823	486	436	438
RAB10	7623	8031	6866	6603	8883	5588	8272	8070	9319	6742	6788	8844	6070	7785	7068	5018	8165	15427	9096	7598	5889	6295	10388	6762	9941	6564	8337	5407
GCKR	0	0	8	0	0	0	0	2	1	6	2	5	0	2	0	0	0	2	0	2	3	3	5	1	7	2	1	1
HADHA	9004	7810	6761	6580	9692	6174	10538	9113	7935	6888	7360	8807	5773	8149	8570	5475	7465	13570	10001	7934	5663	6574	9129	8184	9130	7905	9526	5552
MAPRE3	277	256	314	255	267	225	379	337	177	311	230	268	340	213	218	256	311	355	578	333	215	365	274	415	303	350	284	188
CAD	935	1365	700	1344	2035	1290	2107	1748	1678	1231	1238	877	724	785	2155	1083	903	1456	1690	1286	1018	1195	1727	1049	499	1656	2005	1273
CD59	1333	1969	3544	1674	1785	1434	2427	1532	1627	1620	1527	2527	2797	3105	2524	1388	5343	1153	2369	1894	1719	1888	1353	1799	5065	1697	1650	1413
CD82	2205	2638	2464	2978	2237	2158	3505	2664	3099	3187	2845	3487	2849	4584	3417	2239	6419	2442	4058	3347	3493	3375	1956	3019	4725	2438	2502	2142
BCORL1	1276	1372	1132	1183	1211	1123	1328	1393	1055	1371	1205	1191	1115	1178	1324	995	1690	1440	1651	1291	1148	1100	1442	1160	1795	1166	1246	785
ATRX	4725	6388	3867	5595	7769	4699	5055	5488	5630	6076	4638	3537	4127	3267	6101	5166	5084	7110	6434	5150	4915	4783	7869	4166	4699	6629	7907	4737
AK6	300	334	202	286	474	278	611	440	429	292	330	348	220	274	510	243	189	509	411	311	332	284	434	258	293	434	404	293
FCN1	76465	52710	60944	52134	57017	48752	70251	50806	71581	35639	46514	87930	40616	73428	32947	33359	61654	133898	61138	64275	33959	42194	96778	69419	104103	48787	58135	35322
MYNN	796	1078	741	945	1219	848	1273	1114	1100	938	904	853	677	706	1268	808	899	1357	1398	862	876	771	1116	783	848	1161	1221	886
MECOM	3	15	22	4	6	18	5	1	6	11	6	19	3	14	2	7	12	11	18	7	1	13	12	17	10	5	5	2
SCAMP1	1157	1478	1063	1198	1482	1078	1565	1460	1538	1255	1044	1070	883	862	1442	973	1031	2018	1598	1136	979	1036	1685	957	1074	1278	1596	1074
PREP	1503	1913	1152	1695	2325	1526	2780	2270	2143	1376	1673	1555	1030	1381	2248	1143	1211	2664	2178	1558	1213	1278	2697	1484	1344	1545	2595	1425
HACE1	304	463	174	358	472	276	470	420	378	321	346	231	175	184	402	311	242	622	559	385	276	269	472	254	246	514	514	357
SEH1L	855	846	501	903	1309	688	1221	1205	1184	814	854	889	620	670	1044	692	564	1189	1077	802	599	653	1280	748	640	1173	1203	795
WDR47	790	1019	757	832	930	829	1014	1058	989	1015	769	830	680	791	1158	751	914	1382	1215	828	887	802	1118	844	1155	1007	1206	677
WDFY1	2373	3144	3789	2496	4919	2321	3280	2836	3513	2373	2236	3428	3435	2775	3357	2033	1693	5179	3745	1877	2182	1872	4490	2251	4533	2684	3036	2238
OVGP1	31	44	11	39	46	27	121	56	42	62	36	17	46	42	115	80	40	54	75	39	43	63	39	66	10	187	102	67
SLC25A24	2080	2580	1824	1890	2612	1627	1872	2628	2710	1873	1927	2211	1412	1663	1938	1257	2358	5145	2602	2294	1455	1342	3197	1568	2499	2233	2730	1680
MAP3K4	1320	1852	807	1660	2168	1494	2538	1924	1973	1557	1412	1138	859	813	2201	1257	1020	2120	1935	1646	1393	1366	2337	1270	876	2073	2704	1496
PILRA	5352	4884	6569	4581	5075	4648	5801	5400	5888	5121	6640	7843	6789	7781	5398	4258	6261	9338	6275	5557	5937	5294	5206	7592	11463	4329	3644	3075
IGSF9	0	5	3	1	5	4	12	6	4	3	3	3	2	0	3	0	1	8	6	2	4	2	5	0	4	6	10	8
ABCB1	520	1399	176	1112	1399	1470	1758	1409	989	1041	877	416	477	170	1602	824	430	830	1419	685	962	501	1698	596	222	1191	1761	756
ZNF213	671	627	745	566	727	594	1003	687	861	617	654	653	563	764	720	556	740	918	817	522	643	549	665	751	802	666	659	648
AKR1B1	1124	1467	588	1418	1892	1244	2706	1982	1661	1254	1526	857	876	889	2141	1061	889	1604	1986	1236	1027	1143	1744	1470	707	1762	1815	1558
CPNE3	3842	4472	2736	4190	5168	3054	3850	4202	4121	3783	3128	3099	2581	2859	3800	3285	4034	5865	4848	3640	3119	3367	5423	3196	4072	4171	4606	2815
RRN3	1364	2261	1066	1793	2841	1635	2454	2524	2396	1758	1846	1398	957	1196	2386	1422	1302	2113	2208	1535	1497	1549	2632	1267	1000	2290	2784	1728
CTTN	596	741	690	878	490	732	995	1141	652	975	605	961	1803	840	908	839	815	866	1134	1245	1091	1309	828	1047	1757	602	410	617
WNT11	4	16	14	4	12	7	18	17	1	19	4	12	7	14	10	8	15	10	15	9	3	9	8	8	14	9	8	7
MTIF2	640	878	676	810	1078	771	953	1157	803	938	895	939	711	727	1387	811	505	1970	1272	950	853	794	1260	921	768	1285	1308	723
DDHD2	1117	1852	558	1729	2201	1476	2210	2025	1973	1916	1470	896	799	807	2232	1452	952	1788	2088	1411	1388	1482	2273	1360	627	2429	2636	1721
TTC39A	14	9	11	9	24	22	33	14	52	16	18	6	14	4	11	25	11	8	6	3	10	14	8	6	5	37	9	17
EPS15	5135	6107	3998	4504	6185	4174	5471	5369	6393	4751	4097	4339	3613	4221	6228	3526	4871	8637	6522	4466	4226	4325	7385	4303	5867	5898	6431	4049
ORC1	41	72	29	35	63	31	72	80	95	45	39	56	20	19	428	43	30	78	56	81	45	52	95	34	40	67	67	34
MGST2	794	568	388	394	505	322	724	704	504	528	471	486	485	602	483	249	472	871	510	352	281	305	609	688	780	305	364	245
CHERP	2208	2447	1777	2417	3259	2233	3350	3010	2959	2566	2524	2009	2074	2109	3193	1838	2037	2798	3305	2237	2080	2177	2952	2426	2212	2970	3014	2184
ATG16L1	883	1335	793	1176	1555	1375	2082	1524	1649	1207	1153	929	829	831	2033	1167	874	1724	1852	1241	1113	1206	1669	1102	778	1940	1815	1340
USP40	446	463	272	384	546	368	662	685	650	423	385	376	328	290	617	412	352	1027	667	578	396	429	722	536	357	708	800	471
POMGNT1	495	771	331	633	777	696	1166	846	894	592	664	481	344	412	863	635	383	850	919	543	505	631	943	572	373	993	857	731
RAD54L	20	48	18	11	22	29	31	34	48	15	15	23	11	3	269	8	19	38	32	39	7	26	39	7	20	31	30	17
MAST2	602	623	387	506	622	477	804	547	738	481	560	375	340	287	614	337	361	773	607	442	400	377	941	462	399	588	686	378
DNAJA1	5405	7746	8208	6474	10902	7028	9587	8488	7751	6349	6577	8376	10243	9285	9140	4865	6646	8404	9326	6422	5777	6382	9592	6842	9771	6240	7064	5398
B4GALT1	6503	8332	6434	6931	8630	6925	9139	8729	8546	6661	7666	6834	5951	6877	9655	5385	6100	8757	9214	6485	6023	6149	8392	7155	8764	7239	8350	6175
CHMP5	1756	2291	4674	2156	2815	1810	3525	2834	3825	2081	2237	3439	3099	2850	3005	1688	2441	3437	2963	1964	2138	2149	2926	2156	4703	1960	1591	1981
NFX1	1537	2089	1022	1868	2733	1540	2738	2363	2569	2059	1851	1425	1259	1113	2407	1694	1454	2651	2364	1619	1624	1750	2693	1626	1117	2525	2729	1661
AQP6	0	0	0	0	1	0	0	0	1	0	1	0	0	0	0	0	0	4	2	0	2	0	1	0	0	2	0	0
DIMT1	482	622	276	570	806	469	927	756	739	556	574	463	354	343	825	460	415	778	757	530	511	544	656	437	299	815	900	545
IPO11	441	571	361	527	737	448	623	561	577	499	467	458	336	349	630	331	387	628	563	477	482	462	601	431	511	574	668	429
FOLH1	0	0	0	2	2	0	0	0	0	0	0	4	0	0	0	0	0	1	0	0	0	0	0	0	0	1	0	0
EIF2AK1	4716	5062	6676	5787	6030	9515	7928	6112	5948	4940	5221	5998	6270	4703	7405	5845	4981	7704	7853	5727	5035	6345	6280	6336	8470	6721	5450	5344
NME8	292	190	343	259	166	176	287	258	163	307	248	291	225	394	343	182	491	348	511	215	291	296	306	303	401	471	186	167
EPDR1	58	53	37	69	82	32	73	73	47	36	61	57	35	23	52	62	57	47	61	41	21	41	124	33	29	91	91	45
SNX10	6163	5173	8120	4601	7892	4145	4303	4790	5515	5424	5715	7753	10268	7876	5817	4360	7450	10634	7562	4903	5741	5100	5602	6052	13169	4808	4162	3906
SEPHS1	912	1237	570	1156	1327	881	1422	1362	1202	897	1027	874	620	597	1476	795	747	1347	1240	974	817	754	1305	813	612	1153	1423	894
MRPL28	826	973	869	823	1081	746	1364	1211	1179	809	916	1168	809	1109	1231	597	1122	1362	1303	944	853	841	1092	1088	1249	854	912	732
HBQ1	138	57	224	170	38	646	187	144	146	67	38	108	227	185	249	341	79	87	331	199	138	260	44	320	324	214	21	423
ITPKC	490	487	448	414	595	417	710	565	643	491	540	512	325	621	615	305	509	653	605	467	427	387	575	485	641	488	581	402
CEACAM6	434	46	103	254	21	38	120	128	29	46	21	54	104	146	94	224	5	120	414	318	89	175	311	45	47	93	64	56
FAT2	1	5	3	0	7	1	0	2	5	3	2	4	0	3	3	5	4	9	7	5	2	2	4	2	5	6	0	2
RBM22	2578	3121	2757	2715	3568	2682	4309	3688	3591	3151	2922	3070	2532	2795	4006	2516	3264	4253	4098	2858	2778	2669	3526	3051	3274	3831	3474	2461
TMED2	4996	5754	3591	4448	5584	3777	6394	5978	5686	4453	4637	4581	3725	3894	5891	3569	4362	6808	6081	4632	4143	3949	5650	4297	4756	4889	5377	3868
ERO1B	506	801	627	752	1022	648	1105	943	876	888	624	649	621	608	863	757	656	998	1232	739	822	834	940	662	622	1129	1072	779
ZFAND6	2433	3166	2413	2512	3110	2422	3555	3414	3235	2860	2963	2875	2628	2636	3311	2293	3509	4018	3833	2607	2870	2675	2917	2725	3679	3200	2998	2084
HSD17B2	0	0	0	0	0	0	1	0	0	0	0	0	0	1	0	0	0	0	0	0	0	0	0	0	0	0	0	0
TXLNG	581	1002	493	1105	1404	934	1408	991	1123	742	905	515	577	448	1547	610	673	998	998	1071	1045	933	1032	848	420	1012	1540	995
PPEF1	10	12	19	15	20	15	24	15	22	30	22	9	11	9	15	16	15	18	38	16	13	28	5	23	19	24	21	9
LAT2	6884	5819	9276	5769	6703	5439	7766	8320	7792	7189	8733	8841	8571	9623	7098	5347	11625	9292	10041	8275	7495	6249	7000	8049	13700	6206	5758	4713
HUWE1	7840	9725	4870	8865	13263	8238	10530	9751	10718	8642	7736	5467	5228	5030	11185	6650	6582	12431	9885	7280	6949	7247	12367	6839	5834	10322	13528	7106
ZW10	520	666	384	589	851	507	798	626	786	529	557	509	328	398	777	441	383	870	712	547	436	468	892	475	434	666	782	470
ALG9	124	215	92	185	261	164	277	220	221	179	177	115	98	94	284	159	110	195	243	181	187	144	256	121	74	267	249	190
MYBPC2	1	12	1	7	10	6	16	8	9	16	3	5	6	4	2	10	6	7	10	10	7	25	13	10	2	17	20	2
NOX4	0	0	0	0	0	0	0	0	0	0	0	0	0	0	0	0	0	0	0	0	0	0	0	0	0	0	0	0
ACOX3	310	423	223	269	508	243	538	432	474	324	299	300	281	291	389	273	284	658	446	306	257	265	428	346	289	387	470	281
MTMR2	580	803	320	669	869	665	956	875	873	644	660	496	398	372	1105	520	443	917	804	666	575	563	966	548	496	786	1085	599
PPP1R15A	3813	3090	6132	3416	3500	4052	5301	4182	3084	4201	4954	4776	6981	5020	4597	2542	5726	3229	5263	3681	4453	4624	3359	5246	5946	3268	3068	2729
HSD17B14	6	0	2	4	15	2	21	5	4	9	4	4	5	6	10	1	6	2	8	3	6	13	9	6	0	4	6	7
TRIP6	150	200	254	198	204	135	334	237	236	188	192	253	109	208	237	160	246	469	282	310	153	189	282	216	168	279	194	148
ACHE	7	7	56	13	4	24	12	3	5	3	12	12	13	18	8	20	4	6	14	23	2	15	8	14	7	17	5	25
FTL	92522	64346	101560	73360	57504	98354	102150	92336	105312	71530	87203	103441	104529	152908	91464	99595	113928	195913	123965	73858	86730	81301	73271	135460	150599	77609	53589	84659
SRRT	2475	3145	1790	3089	4379	2752	5042	4122	3602	3074	2960	2514	2287	2503	4416	2831	2091	3916	4517	3398	2576	3095	4084	3091	2235	4292	4075	3110
BAX	1467	1694	1408	1536	1839	1511	2885	2240	2214	1608	1728	1923	1450	1891	2332	1437	1397	2975	2660	1725	1469	1512	2331	1896	1835	1812	1924	1592
NLK	705	938	837	866	1106	777	1293	1031	961	891	832	876	781	823	963	685	795	1444	1134	983	778	750	1230	895	931	1143	1184	706
PIGS	2199	2237	1878	2133	2664	1969	3244	2928	3008	2084	2172	2283	1579	2066	2335	1585	1935	3676	2922	2021	1826	1980	3096	2390	2508	2184	2640	1806
ADAMTS2	172	0	284	0	3	8	31	17	1	2	41	5	4	15	38	1	5	2	10	451	0	0	17	329	38	17	25	0
TMPRSS11E	3	2	0	11	9	2	4	1	0	0	1	1	1	1	10	1	0	0	1	0	0	3	3	3	0	1	3	3
ATXN7L3	4037	4412	3926	4143	5226	3594	5860	4985	5066	4174	4235	4578	3995	4221	5047	3348	4788	6381	5893	4432	4070	4111	5355	4511	5851	4626	5194	3365
PGS1	2476	2355	5348	1835	2596	1860	2226	2141	1961	2918	2455	5872	2725	4980	2711	2108	9502	2706	3730	4492	3249	3205	2455	2710	5881	3033	2469	1890
PSMC5	2220	2885	1684	2563	3250	2347	4539	3465	3379	2239	2680	2326	1839	2251	3862	2059	1879	4187	3497	2453	2078	2207	3641	2287	1970	2878	3361	2365
UIMC1	1946	1861	2468	1771	1936	1994	2451	2179	1827	2276	1850	2224	2362	2294	2656	1694	3017	2314	2715	2445	2083	2430	1635	2441	3415	2345	2126	1429
CETP	32	34	45	25	22	26	38	29	27	29	16	62	48	63	44	25	41	96	47	47	28	48	40	40	97	35	17	28
MMP2	1	5	2	4	1	1	5	1	12	2	1	1	0	3	0	4	0	1	1	5	0	3	1	0	4	2	3	3
MT3	0	1	0	0	1	0	0	0	0	1	2	1	0	2	2	0	0	0	0	0	0	1	0	1	0	0	0	1
LPCAT2	4903	6003	8859	3992	6079	4217	4367	4312	4156	5494	4872	7825	11700	9961	4496	3637	9036	5617	6921	5668	5930	5402	4136	5483	14451	4296	3303	3390
GNAO1	192	498	103	192	239	310	309	254	325	150	233	98	75	142	467	190	161	232	453	194	284	151	394	156	85	271	465	202
OGFOD1	859	1369	660	1041	1532	911	1619	1240	1330	919	940	764	633	637	1665	748	593	1364	1249	884	907	849	1558	757	614	1126	1437	1007
SH3BP2	9063	8043	10488	9021	9446	7977	11238	9819	10982	9670	8453	10118	10542	11838	9320	7863	9433	17964	13705	9316	8042	9243	12836	10114	14783	11307	10396	7174
NOP14	1425	1859	742	1573	2403	1364	2671	2241	2132	1451	1503	1192	944	1120	2702	1244	975	1948	2104	1518	1227	1407	2159	1320	916	1887	2355	1592
ADD1	9990	12611	9441	11602	13871	11584	15710	14484	13540	11758	12070	10268	8962	9727	14505	9584	11701	14459	15417	11064	10299	11223	14332	11726	11162	12874	13746	10359
L2HGDH	113	189	58	183	231	113	225	185	202	145	173	68	66	61	231	111	95	171	174	129	140	117	168	112	80	186	212	115
TXNDC16	455	595	240	475	540	372	507	631	563	564	412	425	325	366	574	392	286	808	626	429	384	464	610	495	384	628	673	397
RTRAF	1905	2177	1478	1711	2582	1601	3384	2619	2414	1743	2130	2175	1410	1842	2972	1479	1642	3744	2507	1922	1684	1651	2534	1818	1707	1939	2456	1635
NID2	2	12	13	3	8	5	23	6	11	17	4	8	14	21	10	7	14	37	10	11	7	20	13	18	20	16	10	15
GMCL1	1829	2457	1540	1975	2081	1853	2183	2616	2167	2517	1893	1577	1587	1491	2763	1850	2100	2176	2860	1903	2062	2033	2128	1887	2473	2455	2310	1553
SF3B2	7594	8738	7111	7830	11311	7538	13038	10820	9732	8307	8854	8233	7185	7524	11487	6348	8449	11864	11756	8072	7665	7200	10761	9167	8576	9675	9994	8030
KLHL42	629	760	503	628	907	624	991	780	724	779	648	534	349	398	930	634	479	1225	1008	754	510	610	1100	531	445	1133	1132	745
GNAS	24588	25198	36650	31572	30301	38134	41300	36448	42349	27018	30618	34236	34212	28548	33527	40892	31719	33678	43039	29911	26256	39886	29940	42318	39755	41998	26772	30952
DNM1L	1606	2065	1055	1799	2404	1453	2361	2150	2356	1677	1533	1495	1158	1157	2095	1580	1273	3709	2361	1674	1300	1436	2692	1446	1606	2300	2390	1418
PTHLH	1	1	0	1	0	1	1	0	0	1	0	0	0	2	1	0	0	0	0	0	1	1	0	0	1	0	0	0
PHACTR3	17	13	12	6	2	5	18	5	12	15	11	6	12	13	14	6	6	17	8	5	10	11	26	9	10	11	17	8
ERGIC2	1032	1384	1283	1025	1534	1192	1473	1460	1614	1384	1181	1284	1092	1065	1856	1025	2333	1838	1502	1533	1585	1295	1492	1157	1532	1559	1453	1026
TFAP2C	1	0	0	1	2	0	0	0	0	0	0	0	2	0	0	0	0	0	4	0	0	0	1	1	0	3	0	0
AURKA	96	155	84	105	112	82	127	130	141	90	112	88	73	75	541	71	70	197	136	95	84	91	140	68	99	135	130	79
CASS4	1889	2050	1493	2118	1383	1803	1498	2502	1860	3093	2328	1366	2286	2090	2769	2179	2387	1402	2734	2097	3083	2199	891	2758	3152	2014	1445	1569
PIR	7	9	8	5	8	8	6	6	8	3	5	4	0	5	13	10	0	5	2	13	0	7	7	8	13	6	6	4
AAMDC	98	90	62	77	91	83	148	95	80	49	125	73	53	88	120	53	62	190	138	65	79	64	113	94	111	94	125	72
RFX2	1310	635	1445	1051	415	861	840	644	368	853	654	1186	859	1270	658	646	2040	552	1196	1129	801	1518	515	1596	1051	809	775	484
METTL2A	232	325	156	302	458	276	431	358	418	252	287	161	195	154	413	206	164	323	318	279	206	187	385	195	186	329	414	245
SULT2B1	0	4	2	4	7	1	0	1	0	0	0	0	0	1	2	1	0	0	0	0	1	1	14	3	1	6	0	1
ALG6	458	484	475	518	614	519	841	721	768	604	552	597	423	539	926	552	544	1111	842	694	552	537	825	531	569	809	774	540
CNOT3	2213	2274	2815	2154	2748	2215	3310	2704	2695	2489	2237	2634	2304	2657	2976	1906	2682	3031	3565	2572	2183	2523	2789	2632	3013	3094	2590	2031
GP6	175	199	219	88	132	158	228	175	149	196	134	200	299	291	195	93	232	197	227	389	185	258	231	259	425	90	120	143
PTPN4	3047	6028	1219	5028	5961	4881	5188	5312	5965	4395	4475	2197	1768	1326	6072	3912	2264	4018	6114	3406	3899	2655	6555	2490	1590	6043	6863	5602
DDX18	3103	4507	2019	3634	5621	3560	5183	5053	5049	3666	3615	2908	2343	2413	5286	3159	2636	4954	4773	3323	3115	3329	5540	2912	2423	4415	5656	3483
KHSRP	4476	5214	3126	4648	6551	4108	6811	6167	5826	4547	4654	4061	3316	3584	7092	3670	3687	6913	6189	4415	3656	3935	6491	4304	3895	5103	6089	3861
GNA11	194	153	298	162	310	135	221	258	211	156	225	250	184	173	165	140	153	171	198	155	167	246	406	215	303	149	176	150
ASAP3	16	24	24	38	21	22	50	30	30	13	27	23	14	29	13	26	26	70	36	21	29	44	42	20	18	32	21	19
EDEM2	1651	1597	2221	1405	1813	1288	2294	1811	1852	1284	1614	2213	1602	1903	1821	1113	1797	2727	2130	1656	1422	1467	1764	1616	2556	1563	1608	1175
DNMT3B	17	37	26	25	34	22	28	33	43	34	14	21	23	17	28	24	21	57	47	31	25	16	40	25	26	34	25	38
REM1	0	0	0	0	0	0	0	0	0	0	0	0	0	0	0	0	0	0	0	0	0	0	0	0	0	0	0	0
TPX2	101	275	134	124	174	117	191	149	263	118	129	160	65	49	1598	82	97	172	171	158	161	135	300	77	82	116	168	93
FER1L4	2	9	17	8	5	3	17	13	9	4	6	26	1	24	21	8	7	4	11	30	6	5	9	8	6	28	11	11
PDRG1	373	519	289	400	583	415	789	645	557	433	517	414	279	267	673	324	281	605	601	423	376	389	553	398	368	518	600	432
EPB41L1	11	14	8	13	18	5	15	6	14	5	8	5	15	7	6	12	2	8	2	8	11	5	12	5	9	14	7	9
SLC15A1	0	0	0	0	0	0	0	0	0	0	0	0	0	0	0	0	0	0	0	0	0	0	0	0	0	0	0	0
DOCK9	1126	2203	482	2274	3117	1966	2789	2102	2284	1987	1751	966	821	725	3150	1656	1181	1714	2186	1816	1644	1789	2391	1298	490	2461	3613	2292
ANKRD10	1816	2161	1825	2403	2659	2049	3535	3077	2741	2741	2137	2143	1634	2247	3392	2127	1848	3333	3701	2548	2029	2556	2948	2357	1953	3485	3288	2292
TGDS	373	460	280	381	365	327	663	567	542	404	424	334	287	290	616	390	259	624	610	427	412	412	527	314	283	600	615	419
DOCK3	44	52	11	47	66	47	89	74	32	78	57	35	29	19	47	41	28	63	95	52	51	50	60	49	33	124	86	45
C3orf18	159	205	82	235	331	220	398	324	281	242	275	139	113	122	357	203	135	235	322	238	183	181	287	178	52	410	380	326
COQ9	525	642	457	617	726	535	926	785	764	522	659	637	442	572	853	493	470	1136	880	600	523	534	806	614	538	761	783	576
TMEM40	163	204	290	168	147	208	370	226	199	377	269	235	539	226	232	202	321	344	321	318	291	390	242	423	461	158	107	201
KIF9	59	58	38	41	45	34	68	52	41	67	44	63	30	41	60	37	31	86	54	64	58	40	71	53	39	60	62	35
ARHGAP28	0	0	0	0	0	0	0	0	0	0	0	0	0	0	0	0	0	1	1	0	0	0	0	0	0	0	0	0
CRLS1	319	310	161	247	345	254	346	383	337	251	250	267	193	278	358	189	206	480	346	255	183	237	356	284	264	309	348	223
DEFB127	0	0	0	0	0	0	0	0	0	0	0	0	0	0	0	0	0	0	0	0	0	0	0	0	0	0	0	0
PPP1R13B	307	549	100	496	700	476	792	535	494	422	456	259	230	212	713	442	227	455	681	416	399	363	621	336	202	636	736	473
ATRN	2479	2293	1178	2053	2799	1552	2484	2373	2385	1686	1811	1706	1198	1364	1789	1510	1540	3587	2273	1752	1391	1571	3061	1769	1816	2025	2737	1341
SMOX	612	600	948	678	443	1118	1063	836	777	767	690	786	1375	744	729	831	947	544	1076	1135	693	1182	725	921	1602	592	457	767
SIGLEC1	534	1102	2331	1244	5417	285	6519	2681	13805	659	665	1300	524	398	950	478	450	1757	440	205	682	663	11434	653	146	458	740	1013
FKBP1A	10763	10217	11780	8968	11132	8448	13655	11810	11002	10296	11362	13949	11106	13087	11059	7875	14257	19541	14030	11530	10213	10054	11943	12953	18234	8670	9529	6713
NSFL1C	1952	2242	2258	2380	2146	1835	3022	2630	2540	3257	2592	2242	2271	3035	2676	2223	4055	3198	3491	2583	2451	2676	2348	3565	4480	3019	2260	1825
SLC4A11	7	12	4	16	9	7	20	14	12	14	8	9	8	15	12	8	5	26	5	13	10	14	24	1	19	11	13	13
DNAAF9	749	667	479	589	820	522	859	793	711	565	571	569	422	413	538	601	510	1285	771	695	411	508	1184	617	591	713	926	497
ZNF343	148	253	160	209	330	201	371	287	299	214	217	180	182	171	331	166	146	332	292	281	213	263	349	197	151	347	364	271
EBF4	46	65	16	132	105	88	144	76	78	88	142	43	70	22	84	57	57	78	124	46	69	51	109	44	26	109	131	89
CPXM1	4	6	7	48	7	5	33	18	17	15	14	5	13	4	11	14	7	7	25	17	8	10	14	3	10	17	15	17
MAVS	4928	5239	3513	5074	6314	4113	5664	5280	5140	5228	4217	4079	3842	3709	5500	4530	4652	7206	6604	5057	3993	4730	7247	4853	4830	5796	6743	3774
LZTS3	26	31	11	55	90	28	78	55	40	41	45	22	38	37	77	77	33	40	52	37	48	72	42	48	13	110	67	82
F11	1	0	0	1	0	0	2	0	1	2	0	0	0	0	0	0	0	5	1	0	2	0	3	0	0	0	0	1
XRN2	6421	7122	5259	5725	7733	4797	7192	7404	7025	6559	6388	8476	5390	7634	6753	4957	10905	11976	7996	8227	6647	6649	7586	6715	9426	6381	7313	4532
KIZ	608	710	588	700	773	744	942	911	819	874	697	613	498	663	1086	783	616	981	1017	608	699	719	891	787	678	1155	961	676
DYNLL1	2304	2762	2159	2350	2632	2284	4249	3585	2995	2042	2603	3019	1977	2221	3174	1756	1821	4087	3272	2710	1856	2201	3261	2442	2778	2121	2775	2217
TESC	1310	926	1543	2097	892	4321	2357	1478	1152	909	820	1322	2285	1626	874	3421	1571	1321	2377	952	1287	2209	1321	3112	2202	1641	999	3038
SNX5	2747	3841	2030	3061	3769	2458	4489	3858	4098	2750	3060	2722	1846	2176	4657	2116	2106	6445	4276	3080	2378	2759	3981	2696	1992	3646	4456	2554
RPL6	26425	30119	14621	29346	36672	26363	52372	38452	30630	26641	33898	26012	18940	21825	41402	23370	21492	35983	38021	30070	25193	27020	27987	27338	19401	32156	39421	26320
SIRPG	211	456	96	568	740	426	1056	410	886	586	581	276	270	220	1107	387	365	345	702	471	628	536	572	357	100	589	889	579
MAPKAPK5	862	1123	703	1002	1207	899	1547	1123	1171	1072	973	838	639	724	1323	843	738	1599	1451	1037	791	918	1294	957	657	1603	1295	897
P2RX7	2268	1994	2289	1350	2915	904	1631	1106	1635	1290	1357	2290	1722	1891	1125	971	984	5515	2035	1417	834	1136	3958	1220	2684	1742	1623	683
ESF1	536	683	361	528	919	514	764	802	806	655	548	502	420	444	810	532	413	904	758	517	467	545	982	477	360	757	927	564
RBBP9	366	613	172	397	554	437	621	552	564	364	333	281	200	204	505	355	216	650	554	378	316	355	576	281	257	539	619	418
ANAPC5	3101	3737	2316	2972	4617	2964	5318	4250	4078	3585	3140	3157	2514	2561	4821	3185	2456	5883	5016	3478	2910	3331	4856	3431	3041	5099	4506	3367
SLC23A2	1721	1795	1436	1830	2363	1678	2098	1984	2372	2155	1544	1754	1354	1525	1990	1906	1857	3531	2888	1651	1801	1747	2495	1817	2029	2592	2454	1364
SLC8B1	1769	1629	1487	2238	1781	1428	3378	2233	2079	2032	1609	2188	1326	2159	1955	1374	2529	3310	2421	2018	1658	2076	1978	1964	3087	2243	2272	1512
TMEM230	2618	3421	1891	2725	3784	2589	4661	3880	3729	2394	3063	2705	2028	2396	3809	2142	2483	4719	3755	2221	2537	2329	3365	2332	2720	3186	3485	2527
DZANK1	51	125	47	96	105	80	128	105	96	109	62	61	38	60	88	74	74	142	107	97	72	65	126	68	36	135	133	92
KDM2B	2031	2461	1008	2075	3169	1947	3074	2789	2740	2159	2071	1740	1287	1222	2936	1618	1427	2695	2882	2009	1665	1787	3297	1761	1149	2499	3253	1892
CFAP61	1	3	0	2	1	3	2	1	5	3	0	0	0	0	6	0	0	0	3	0	0	4	1	0	0	5	0	2
LHX5	0	0	0	0	0	0	0	0	0	0	0	0	0	0	0	0	0	0	0	0	0	0	0	0	0	0	0	0
TASP1	160	260	77	282	276	200	335	293	280	228	223	166	158	162	356	182	133	276	317	177	197	237	319	167	101	296	318	225
OAS1	3318	4942	11652	5365	12386	3104	12853	6214	19782	2874	3391	8496	5122	6111	6438	2553	2693	13925	4154	2873	2994	3562	16158	3959	4880	2948	3698	3326
GCN1	3055	4130	2024	3818	5714	3159	5114	4141	4589	3449	3133	2461	2056	2081	4911	2823	2336	4588	4348	3233	2855	3066	5404	3000	1941	4367	5528	3376
RPLP0	20626	24407	11713	23609	30495	19702	45720	33114	23697	20734	26406	18984	15338	20004	39166	17946	16330	23794	29795	22653	19764	22600	19493	20666	13508	22835	28608	20576
PXN	19099	20010	23304	19277	18143	18653	21654	22819	21422	21144	22343	24424	17807	25064	23446	16111	35581	21364	27369	23105	20898	19175	19553	22601	33917	21350	18222	15568
SIRT4	17	22	10	20	28	18	43	30	22	17	24	12	17	10	35	20	14	14	31	26	17	13	26	27	12	38	35	22
RPH3A	1702	567	1402	582	271	478	780	621	691	163	506	1082	758	1302	443	410	1609	2046	1348	961	216	956	436	1043	1483	166	1028	297
KIF16B	547	524	349	488	1014	440	517	376	425	603	490	566	367	212	460	391	310	1203	638	271	564	414	547	370	301	635	609	551
TRMT6	797	949	477	809	1182	630	1284	899	1013	831	728	683	614	817	1014	627	560	1180	1120	793	673	712	1226	655	655	821	1132	661
CHGB	4	1	4	7	3	3	6	6	2	8	2	0	3	12	13	6	2	3	11	2	2	4	8	4	3	6	13	0
PEBP1	1623	2638	738	2141	2677	1894	3907	3037	2726	2030	2328	1609	1178	1198	3649	1535	1362	1951	2668	1820	1972	1755	2497	1683	782	2669	3327	2170
TBX5	0	0	0	0	0	0	0	0	0	0	0	0	0	0	0	0	0	0	0	0	0	0	0	0	0	0	0	0
BRAP	1267	1460	1156	1206	1495	1216	2196	1508	1633	1276	1287	1350	1074	1162	1614	1061	1385	1908	1674	1175	1155	1163	1509	1289	1629	1404	1513	1110
ERP29	5026	5851	4426	4669	6156	4869	10116	6966	6693	4319	6033	5963	3387	4528	7428	3508	4039	10038	6585	5428	4364	4605	6492	5412	4846	5005	6778	4750
NOS1	0	0	0	0	0	0	0	0	1	0	2	0	0	0	3	0	0	0	0	0	0	0	0	0	0	0	0	0
FUS	9041	10429	6289	9457	13061	9169	16001	13847	13895	12507	9932	10658	9249	9506	14289	10460	9313	17192	16589	10660	9505	11623	14668	11280	8983	18026	14545	11212
IGBP1	2618	2608	2224	2150	2748	1848	3592	2754	2742	2181	2612	2843	1550	2323	3202	1610	2118	4900	3224	2435	2064	2104	2710	2585	2552	2344	2863	1841
FXYD5	6545	6976	4495	6439	7250	6189	11068	8464	7200	5682	7107	6174	4524	6123	8209	4392	6238	10050	7688	6404	5054	5438	8245	5562	5813	6440	7503	5791
ZNF302	731	882	476	948	1381	731	1319	1078	1150	1046	871	697	555	490	1183	881	636	1269	1340	964	765	1034	1404	828	507	1646	1499	1063
GRAMD1A	2956	3347	5530	3278	3089	2618	3877	3658	3500	3293	4047	6031	2750	5656	3842	2945	8051	4817	4752	5911	3650	4372	3080	3794	5587	4135	3619	2695
FXYD3	0	0	0	0	0	0	0	0	0	0	0	0	0	0	0	1	0	0	0	0	0	0	0	0	0	0	0	1
HEPH	0	12	36	10	6	26	13	4	27	1	15	1	15	8	9	6	33	3	4	25	10	23	5	22	1	2	9	6
CDIP1	1052	1481	598	1278	1621	1206	2447	1819	1602	1215	1390	758	919	634	1766	904	788	1530	1624	901	1100	881	1509	1076	632	1420	1372	1041
CMTM1	233	226	442	215	168	237	105	190	227	220	214	203	193	200	322	176	515	186	311	293	350	187	198	204	402	210	226	125
KCNH4	4	9	2	5	2	4	11	4	4	4	9	2	3	2	6	4	1	13	5	8	1	4	6	6	3	8	6	4
GANAB	8628	10684	6626	9439	12767	8303	14552	11861	12070	8526	9637	9074	6282	7312	12517	6917	7688	12060	11256	8567	7202	7638	12526	8406	7203	9794	12222	8003
GMIP	9811	8742	12971	8660	9431	7949	10231	9974	10829	11322	9102	11728	10324	11839	10761	7949	16013	13848	13806	11140	9707	10282	9952	10619	15430	11730	9242	6825
RBM41	713	1051	515	836	1202	688	1045	860	941	858	692	574	527	559	1074	759	549	1456	1071	829	713	785	1283	679	800	1085	1352	698
BIRC5	34	147	55	52	50	16	64	63	127	40	50	110	26	15	1047	24	24	77	56	122	76	59	75	40	20	31	67	41
LAG3	397	715	95	397	961	433	898	323	915	111	303	290	117	231	915	273	123	536	655	204	370	187	724	178	157	344	474	361
MLF2	3422	3669	3227	3342	3656	3095	5102	4152	3796	3693	4152	3887	3662	4156	4234	3102	4618	4195	5318	3733	3895	3659	3231	4396	5181	3710	3164	2828
OTUB2	41	31	41	31	37	32	46	33	44	16	23	39	12	53	57	48	21	69	89	28	24	14	38	30	26	35	22	12
DDX24	3956	6640	2768	5328	8188	5040	8694	6849	7507	4963	5612	4508	3223	3584	8071	4066	3815	6875	6662	4600	4859	4817	7747	4744	2976	6468	8215	5355
ZBTB25	611	963	454	1178	1219	952	1640	1122	1249	1171	927	579	583	448	1625	1005	597	1330	1517	886	922	1063	1238	810	420	1776	1687	1473
NECAP1	1422	1395	1361	1330	1933	1241	2117	1713	1831	1462	1264	1439	1426	1680	2005	1301	1520	2303	2291	1358	1439	1421	1883	1355	2000	1999	1769	1293
ARHGAP4	6718	7627	6730	7761	8343	7096	14039	9728	9671	8592	8342	8658	6577	8117	10117	7316	9631	13302	13417	9003	7135	8436	10395	9019	7732	11215	9207	8018
ANKRD24	47	13	13	14	47	25	40	38	24	29	28	22	18	17	44	30	22	102	33	21	20	42	24	39	26	36	22	21
DHX32	470	452	365	448	575	383	735	686	530	473	522	522	318	372	452	272	330	708	555	361	295	409	648	462	455	465	595	227
RCOR1	5389	4839	5914	4422	5396	4000	4683	5353	4923	5473	4173	5196	5029	5374	4485	3907	6184	7841	6315	5365	4747	4734	5836	5403	7719	4973	5027	3064
GPATCH2L	2816	2791	2233	2676	3722	2323	2765	2856	3119	3275	2275	2015	2068	2191	3200	2714	2470	4745	3311	2832	2300	2932	4012	2625	2926	3858	4228	2247
LTBP4	818	1631	444	1421	1304	890	1587	1064	1512	905	1466	693	380	527	1727	1004	568	2500	1653	810	1086	739	1547	840	362	2176	1308	1743
BLVRB	2310	1147	2942	2319	1257	2620	3067	2091	2118	1298	1605	2412	2163	2522	1831	3116	1749	3377	2754	1606	1687	2398	1895	2886	3235	1853	1434	2705
SLC9A1	1910	1906	2091	1737	1940	1652	2178	2161	2346	1794	1879	1741	1480	2193	2348	1438	2905	2729	2403	2170	1829	1840	2085	2030	3038	1848	1918	1417
SPTLC1	2367	2745	2845	2247	2878	2016	3109	2849	3001	2641	2447	3042	2254	2505	3005	1989	2899	4490	3286	2432	2378	2413	3300	2442	3418	2746	2944	1961
PAPOLA	10201	11517	10753	10506	14203	9604	12948	12419	11929	11567	10353	10568	9951	10395	13940	9562	12840	15408	14299	11845	10740	9967	13850	10851	13512	12561	13039	8833
CCNK	2988	3529	2613	3010	4145	2963	4540	3877	4369	3323	3271	3361	2530	2791	4594	2482	3461	5211	4349	2932	2950	2905	4327	3257	3650	3909	3954	2641
PCBP4	245	466	70	328	382	379	498	349	451	208	317	182	114	173	479	225	163	342	515	261	287	242	476	213	83	399	415	463
RGS1	39	256	95	77	468	167	275	145	376	131	136	60	148	106	234	46	82	106	271	76	126	132	268	54	58	89	190	143
YPEL3	9478	8062	16184	11046	6797	11405	13561	11151	10055	12418	13109	11514	14799	12980	13652	11285	14107	8567	17703	11998	12273	12481	7027	15204	17250	10896	7663	9282
MRPS33	332	400	209	432	530	322	687	596	503	393	455	434	281	317	709	306	232	514	545	378	309	326	465	302	269	471	547	400
NDUFB2	888	902	555	844	1117	915	1780	1312	1202	756	993	1003	600	648	1341	685	508	1523	1244	851	674	688	1232	890	733	920	1125	832
NUDC	1847	2297	1540	1915	2721	1907	3434	2769	2591	1848	2231	2183	1660	1909	3041	1575	1488	2794	2801	1890	1702	1708	2745	2198	1828	1992	2393	1851
MAEA	2951	3306	3740	2774	3229	2842	4293	3716	3329	3407	3714	3807	3227	3903	4153	2820	5286	4689	5191	4109	3511	3610	3501	3480	4126	4609	3671	2857
ICAM1	2106	1981	3292	1576	4062	1820	2049	1763	2100	1761	1955	4191	3335	3490	2207	1324	2680	3342	2773	1883	1646	2314	2447	2333	4672	1643	1951	1324
STRN4	3572	2955	2705	2951	3002	2586	4154	4009	3615	3679	3001	3418	2904	3938	3332	2256	3448	5790	3663	3920	2979	3255	3614	3803	4002	3619	3225	2285
IRAK3	7270	5348	8595	4975	5154	3235	4350	5231	6111	5855	4340	9042	5117	8627	3359	4392	18867	15445	5857	8045	4585	6300	7372	6328	12092	6941	5916	2832
LYZ	370021	270933	422470	181724	212865	141375	263019	154658	150453	79477	119723	307628	99644	190524	161330	80422	209123	454266	290840	198724	84822	171399	301497	294612	250690	138147	165908	82265
SI	0	0	0	0	0	0	0	0	0	0	0	0	0	0	0	0	0	0	0	0	0	0	0	0	0	0	0	0
MUL1	972	1184	770	994	1405	1050	1602	1339	1252	918	1095	1157	813	1024	1288	721	999	1455	1259	1015	949	820	1280	1022	1114	1092	1209	912
TFAP4	310	313	132	344	369	239	632	451	386	346	357	211	201	217	410	279	167	353	420	335	297	281	431	299	141	414	405	363
PDCD7	1026	1274	611	1066	1530	991	1682	1371	1422	984	1087	845	655	657	1587	832	737	1345	1464	1055	776	833	1645	834	654	1234	1572	1061
SPG21	4458	4299	3891	4008	4797	3639	5126	5351	4785	4242	4925	5412	4085	5074	4620	3430	5021	8014	6320	4463	4687	3887	5230	5762	7184	4050	4307	2972
FETUB	0	0	0	0	0	0	0	0	0	0	0	0	0	0	0	0	0	0	0	0	0	0	0	0	0	0	0	0
DNAJB11	1400	1677	1151	1429	1940	1229	2011	2009	1844	1388	1372	1617	1217	1220	1941	1189	1008	2127	1855	1603	1148	1199	2265	1372	1271	1595	1747	1221
P3H2	51	20	11	46	55	38	78	88	46	29	42	35	29	8	37	24	16	30	36	14	10	27	46	30	27	22	35	36
THPO	0	0	0	0	0	0	0	0	0	0	0	0	0	0	0	0	0	0	0	0	0	0	0	0	0	0	0	0
CHRD	0	0	0	0	1	0	1	0	0	0	0	1	0	0	0	0	1	0	0	0	0	0	0	0	0	1	1	1
FLT3LG	242	326	138	330	551	335	809	388	429	355	354	310	234	214	592	253	179	350	474	312	305	327	394	312	126	429	533	412
RAB11FIP3	574	913	444	822	1013	718	1226	940	923	744	772	511	451	363	1115	586	510	799	1063	782	655	678	1131	550	357	1123	1104	849
GNPTG	1756	1454	1274	1364	1662	1357	2435	1851	1825	1490	1548	1656	1152	1629	1619	1130	1264	2707	2052	1516	1181	1337	2109	1575	1615	1783	1822	1218
ZNF268	419	662	358	558	889	450	678	640	602	572	525	411	327	251	784	432	338	741	698	550	445	495	820	425	373	582	871	524
GOLGA3	2820	3329	1915	2819	4210	2691	4076	3754	3399	3176	2888	2395	1966	2152	3725	2315	2085	3401	3973	3085	2415	2746	4163	2853	2130	3730	4202	2892
PABPC4	6872	5799	2985	4866	5936	4392	7609	6649	5399	5082	5116	4898	2868	4264	6891	3552	3911	9563	6798	5165	3762	4798	6725	4913	3826	6044	7619	4425
CD209	39	44	32	19	118	45	48	44	75	20	49	56	58	31	20	34	17	30	45	34	32	11	92	36	18	42	61	11
CERS4	286	455	458	496	562	511	940	865	664	559	576	376	372	287	602	330	552	334	708	740	629	432	559	489	315	478	679	602
MCOLN1	830	854	1231	914	796	938	1495	971	1081	845	842	1137	867	1250	798	801	1230	2085	1442	1142	834	799	1354	1091	1127	847	886	675
USP48	2717	3321	2403	2818	3487	2466	3958	3645	3395	3326	2830	2725	2306	2349	3830	2753	3210	4711	4784	3322	2997	2816	4055	2982	3215	4122	4265	2663
EFNB1	446	417	264	365	487	387	662	647	595	423	452	417	328	286	385	279	323	813	441	309	280	285	652	400	309	362	567	339
PDPR	3616	2966	2022	2699	2560	2520	4624	4238	3662	2786	2464	1414	1791	2098	2518	1728	2029	3243	3696	2353	1767	2526	5081	1698	2203	5403	2883	1702
AARS1	1176	2068	1147	1724	2622	1559	2738	2396	2303	1537	1718	1594	1112	1302	2578	1308	1082	2106	2177	1765	1277	1485	2998	1455	924	1815	2463	1564
GLG1	10297	12493	6818	11131	14770	9622	14128	12500	13561	10937	10451	9001	6508	7313	13164	7908	8691	16278	12418	9945	8959	9290	15360	9438	8835	11239	14988	8938
KIF4A	23	72	34	14	32	24	53	41	58	22	23	40	5	8	332	15	33	39	37	48	33	33	65	17	11	38	41	23
TNRC6A	2185	3094	1733	3062	4527	2536	3359	3245	3704	3171	2474	1805	1651	1810	3740	2504	1992	4054	3579	2697	2344	2692	4026	2434	1773	4256	4479	2742
PLEKHG2	659	762	552	842	1327	900	995	1081	1300	848	807	684	541	649	1227	808	553	1075	1247	883	622	814	1473	817	628	1333	1203	850
DLL3	3	1	0	1	1	2	3	0	1	2	3	2	0	0	6	1	1	0	1	4	2	3	3	2	1	4	0	0
NAT14	56	73	35	61	76	68	117	84	117	47	74	40	58	41	113	51	49	76	96	76	82	49	60	76	43	73	66	61
PITPNM2	854	735	504	1265	1261	835	1590	1340	943	1412	1060	843	1011	512	1188	779	669	976	1163	951	802	1157	1335	919	885	1325	1332	951
EXOC1	1801	2304	2209	1816	2427	1621	2456	2221	2645	2222	1847	2457	1696	1854	2462	1835	2380	3935	2683	1990	1736	2011	2682	2011	2733	2653	2684	1593
RBM27	1263	1806	1027	1440	2040	1275	1805	1849	1791	1543	1382	1240	1173	1077	1903	1181	1264	1878	1845	1372	1391	1272	1872	1258	1320	1778	2121	1366
POU4F3	4	5	1	1	2	1	4	7	6	2	4	2	0	0	4	1	3	3	8	2	6	0	1	2	2	2	0	3
OSBPL8	11060	13393	15886	11580	12230	9303	8256	10607	12016	14324	10994	13314	10191	11930	11931	11206	22582	15631	14579	13207	13377	12254	12575	10399	19404	13612	12521	8842
DTX2	796	820	796	784	926	834	1127	970	982	860	745	1000	939	1135	1020	703	1093	960	1263	1276	726	826	798	899	1063	930	799	613
NLRC4	2308	1867	4006	1363	1754	1346	2158	2271	2628	1695	2086	4442	1511	3748	1440	1055	6392	5514	2094	3194	1676	1872	2122	2419	4628	1851	2081	1216
PUS7	147	211	64	234	284	133	330	303	195	190	177	125	131	117	292	177	119	152	242	182	123	180	304	171	101	246	255	158
LAMB4	0	0	0	0	0	0	0	0	0	0	0	0	0	0	1	0	2	0	0	0	0	1	0	0	0	0	2	0
NRCAM	14	20	15	157	56	41	48	135	29	67	36	3	73	17	39	114	32	17	47	5	25	63	18	20	20	67	80	11
LAMB1	8	10	7	36	40	4	21	6	6	3	3	1	9	6	9	7	0	5	12	1	0	23	20	13	12	21	16	10
SLC26A4	7	16	5	4	9	2	4	4	8	5	11	5	6	5	9	4	4	14	10	4	5	2	8	1	4	10	8	8
SLC26A3	0	0	0	0	0	0	0	0	0	0	0	0	0	0	0	0	0	1	0	1	0	0	0	0	0	0	0	0
DLD	2174	2424	1787	1990	2823	1667	2893	2897	2748	1975	1955	2345	1742	1739	3110	1816	1845	4073	3103	2277	1886	1906	2798	1849	2497	2478	2809	1634
WDR7	1716	2096	932	1801	2520	1470	1837	1757	1850	1582	1487	1212	1068	1084	1845	1333	1222	2540	1882	1514	1369	1328	2526	1234	1281	1782	2426	1373
TXNL1	1444	1567	1277	1433	1755	1328	2122	2010	1848	1430	1656	1615	1260	1400	1997	1108	1355	2727	2008	1690	1324	1451	1845	1447	1606	1497	1762	1297
IL5RA	335	1045	753	693	266	628	1666	1029	518	589	383	447	389	904	966	262	316	482	928	345	905	519	515	477	270	497	879	501
ABCC6	99	118	55	139	80	36	117	139	119	145	87	132	60	92	77	194	88	282	192	154	70	75	94	167	153	191	164	48
CMTM6	18341	16785	20959	14585	16365	14311	16499	16826	17690	18380	16470	20275	18995	20043	16525	12618	27063	23526	22199	17442	18965	16357	16903	18358	33570	14780	14088	11429
ITGA6	1444	1726	475	2776	3667	2046	3271	2593	2185	2941	2033	1877	1200	1305	3286	2027	1553	1421	2260	2215	1749	2224	1829	1694	641	3780	4146	2478
RAPGEF4	9	2	2	1	10	0	0	5	1	2	4	0	1	0	1	6	4	0	3	2	5	16	0	1	3	1	4	1
MAP3K20	1391	1039	1692	837	1158	725	1021	1077	1142	795	972	1338	765	1432	544	646	2946	1948	991	1623	903	739	1516	1032	1946	859	1257	585
SMPX	0	0	0	0	0	0	0	0	0	0	0	0	0	0	0	0	0	0	0	0	0	0	0	0	0	0	1	0
FH	829	1047	655	869	1224	718	1405	1206	1199	806	889	892	669	746	1368	686	624	1836	1087	930	690	809	1275	813	705	1023	1230	730
SEL1L3	1934	3937	1824	3202	5218	2665	4420	4398	4712	3685	3759	2158	1776	2039	5015	2335	2664	2673	3913	4174	3617	3051	5055	2467	1054	3697	5899	3450
TF	2	7	0	21	10	16	33	9	6	11	13	5	4	7	15	12	0	22	11	4	10	2	12	5	5	28	9	8
CDV3	12381	13727	9103	10418	14537	9798	15340	14157	14122	11380	11253	11917	9086	10506	15572	9026	11644	17787	16004	11513	10375	10223	16215	11599	12532	12967	14964	9051
MYO15A	10	11	15	17	9	10	28	9	12	22	12	16	11	12	14	15	9	30	15	16	10	23	10	17	11	30	30	13
ALKBH5	3475	3944	2366	3717	4962	3067	5886	4598	4494	3498	3762	2925	2472	2764	4990	2877	2742	4431	4660	3164	3120	3045	4920	3503	3109	3864	4740	3164
APOH	2	1	1	3	6	0	1	2	1	0	0	0	3	0	1	2	0	0	0	0	0	1	4	4	1	3	4	1
NLRP1	9218	8495	10676	10846	11940	9763	14297	10155	11395	16453	8227	11570	9703	9446	13395	11903	10908	17036	19257	11349	10770	13614	14739	12727	8432	19639	15043	9979
PITPNM3	26	16	8	10	17	9	17	38	27	40	25	7	18	13	19	26	13	40	36	19	15	21	10	20	10	26	39	9
SPAG7	1088	1108	686	1096	1161	836	1954	1407	1297	1011	1124	1206	695	994	1270	835	858	1910	1514	1062	865	941	1470	1067	897	1102	1589	1062
ORC6	31	81	38	58	56	42	66	69	66	51	61	49	29	20	232	43	40	112	96	53	48	67	99	31	30	82	72	47
ZFHX4	0	0	0	0	0	1	1	0	0	0	0	0	0	0	0	0	0	0	0	0	0	0	0	1	3	0	0	0
SLC17A6	0	0	0	0	0	0	0	0	0	0	0	0	0	0	0	0	0	0	0	0	0	0	0	0	0	0	0	0
CPA1	0	0	0	0	0	0	0	0	0	0	0	0	0	0	0	0	0	0	0	0	0	0	0	0	0	0	0	0
ZC3HC1	248	300	167	295	440	235	560	365	375	234	288	260	154	225	428	233	177	462	398	273	256	254	384	224	191	325	431	282
ESR1	35	21	25	44	73	24	41	44	60	46	41	27	16	32	50	19	27	19	60	26	30	27	37	29	8	67	94	39
RGS17	17	9	3	7	36	56	32	25	14	11	23	6	9	0	28	22	22	11	51	7	11	6	46	9	2	67	14	15
ANGPT2	1	3	3	3	1	0	3	3	4	3	0	10	1	4	2	0	4	2	0	0	0	2	0	0	2	1	0	2
TMEM101	632	775	576	616	847	548	1246	903	918	575	772	797	408	651	783	479	542	1077	898	718	559	581	895	654	678	664	769	607
CD200	55	95	87	222	563	128	367	436	304	325	264	69	188	75	164	156	166	49	266	236	242	280	128	321	12	317	310	269
CCDC80	6	1	2	4	4	2	7	4	1	1	1	2	1	5	11	1	2	3	8	2	0	9	8	1	1	7	4	0
CMA1	1	0	1	0	0	0	0	0	0	0	0	1	1	0	0	0	0	0	0	2	0	0	1	0	1	0	1	0
PSME1	6923	9375	10654	7562	13565	7069	13624	10309	10928	6778	9540	11409	12239	11246	11093	5417	6954	12055	11509	6344	7826	7011	10357	8880	13059	6534	7737	6681
PPP2R3C	1248	1700	1415	983	1358	1182	2079	1595	2038	1256	1734	1607	1461	1421	2138	881	1558	2339	2129	1684	1824	1691	1595	1872	1922	1489	1403	1343
HAUS4	1097	1024	1754	1038	730	734	918	1109	810	1042	1040	1784	951	1597	1210	773	1996	1901	1429	1792	855	1069	782	1529	3031	903	883	555
JPH4	65	40	51	54	45	35	40	46	65	34	56	97	21	66	30	29	36	372	62	60	23	32	82	34	99	34	49	33
MYH7	0	0	0	0	1	0	0	1	0	0	0	0	0	3	0	0	0	2	0	0	0	0	0	1	0	0	3	0
CEBPE	167	309	118	187	109	103	497	348	147	176	149	192	124	240	274	139	114	221	293	246	221	198	112	204	187	98	177	134
SLC7A8	49	71	47	96	88	47	142	256	34	105	131	109	47	88	145	230	50	84	57	66	136	48	36	173	39	282	84	48
OSGEP	914	1034	672	1042	1277	865	1691	1529	1217	1054	1059	1244	872	1004	1223	994	594	1784	1863	1110	925	1053	1416	1157	729	1583	1556	1127
SLC22A17	60	55	85	87	129	92	128	91	46	108	78	57	40	69	82	93	51	38	90	56	47	81	37	80	40	118	68	89
RNF31	361	418	511	452	598	373	707	434	578	480	302	497	586	507	528	434	426	717	839	382	399	522	727	472	605	662	474	470
SCFD1	1296	1505	1093	1263	1804	1196	2121	1727	2014	1512	1297	1715	975	1302	1820	1069	1250	2858	1874	1491	1255	1239	1844	1203	1202	1691	1771	1198
G2E3	678	981	524	794	1126	741	913	958	1068	913	738	635	678	490	1224	775	598	1411	1172	816	726	741	1074	683	708	1116	1238	839
HECTD1	4819	5611	3084	5085	6952	4138	5493	5558	5641	5443	4094	3577	2989	3157	5855	4082	4065	7691	5794	4628	4047	4412	7272	4187	3950	6267	7824	3839
HNRNPC	15681	18443	18958	15629	20282	15526	24763	20008	19774	16499	18868	17413	14827	16165	24967	13130	17407	21352	22512	16131	15935	14862	18800	17483	18580	17778	19120	13963
RPGRIP1	395	237	276	283	239	421	355	357	412	618	285	221	408	302	353	500	239	352	705	243	353	327	276	419	396	547	226	165
SUPT16H	4489	6087	3147	5154	7686	4761	7316	6613	6143	5220	5027	4276	3439	3354	7716	4203	4065	6908	6636	4649	4303	4471	7248	4411	3839	6424	7309	4808
TOX4	2842	3689	3224	2840	4189	2871	4294	3925	3899	3434	3145	3567	3067	3390	4253	2739	4312	4903	4464	3124	3057	3158	4109	3312	4114	3982	3888	2582
GEMIN2	143	200	79	171	213	129	310	214	274	142	177	150	107	111	240	136	84	282	261	171	131	137	196	119	116	230	211	141
TGM1	30	36	63	65	76	47	88	57	55	55	48	40	35	48	90	39	38	189	78	54	35	34	91	53	32	96	90	22
TINF2	3163	3852	2702	3036	4577	3096	4970	4380	4542	3377	3618	3634	3040	3414	4190	2526	4513	5651	4573	3173	3257	3182	4263	3348	3881	3606	3867	2900
DAZL	1	2	0	9	20	0	1	13	9	11	8	1	4	0	10	4	3	0	2	6	5	2	5	1	0	1	6	7
TBL1Y	0	0	2	0	0	0	0	0	0	0	0	0	0	0	0	0	0	0	0	0	0	0	0	0	1	0	0	0
SEMA6A	10	1	3	2	3	1	5	5	6	6	4	3	3	4	6	4	0	9	14	11	5	1	4	8	10	7	1	7
TRPM7	2370	3212	1433	2891	4090	2247	3218	3328	3212	2721	2282	1729	1652	1568	3678	2470	1946	3999	3301	2473	2348	2409	3918	1978	1890	3820	4343	2391
TYRO3	7	0	2	11	10	6	10	6	8	5	1	4	0	1	6	12	5	6	7	4	6	1	14	6	6	4	17	1
WDR76	272	535	162	408	560	394	433	445	430	308	297	229	141	154	1069	288	205	410	442	346	278	284	625	192	122	435	564	391
CAPN3	278	224	357	291	352	238	470	381	384	392	247	272	262	320	429	428	283	1178	568	433	294	455	525	424	271	675	512	366
SNAP23	6856	8335	8640	6773	7197	6293	7828	8715	7782	9033	7871	9695	9462	9497	8133	6296	10191	12363	10865	8193	7763	7183	7730	8449	12537	8397	6191	5166
TBX15	1	5	1	0	0	0	1	2	1	2	0	1	0	0	2	0	1	0	2	1	0	2	0	2	0	4	0	0
PHGDH	74	76	78	87	72	76	114	108	94	62	66	50	53	78	227	93	69	43	95	100	62	82	66	38	36	104	87	58
COL9A3	283	268	371	363	98	140	454	279	153	433	167	537	283	496	293	451	416	96	349	215	468	418	311	417	830	410	211	195
EZR	7939	12961	6122	8503	12963	8934	15199	11235	12318	8849	7923	7965	5774	6901	12427	6062	6793	14017	12157	8440	8858	8161	15387	7304	6397	8713	13356	9523
MYL6	13430	16222	16213	13863	13662	14913	24127	19445	17304	13773	19494	18761	16569	17060	19870	12598	19907	22543	21787	16582	17043	16452	14668	17576	24256	14287	13653	13139
AGO1	3487	3303	2742	3388	3480	2731	3944	3774	3770	3541	2683	3273	2233	2894	3344	2615	3165	6211	4126	3130	2946	3047	4369	3557	3611	3661	4209	2269
TEKT2	1	2	1	31	3	35	29	38	39	20	1	1	60	19	14	5	1	9	9	1	37	31	1	3	2	4	3	31
CLSPN	104	188	137	95	135	102	127	116	189	105	92	117	63	50	819	100	121	172	122	108	102	111	231	88	96	112	109	72
RFFL	2970	3494	3266	3451	3534	3255	3277	3832	3832	3752	2998	2796	3023	2936	4328	3056	3501	3583	4196	3013	3872	3149	3103	3353	4505	4163	3657	3087
UNC13D	7113	7996	9064	6808	7028	7359	10177	8439	8901	7811	7628	8459	6994	8909	9723	6557	12350	10972	11678	9404	7970	8303	9043	9245	10312	8976	8134	6186
MFSD11	712	991	579	746	942	596	1068	907	965	683	679	767	495	708	941	533	720	1365	1030	771	585	633	1012	682	847	915	1066	610
DPYSL2	4943	3332	4163	3059	4543	2869	5282	4206	5047	2652	3247	5132	2493	4898	2912	1937	2622	9354	4295	3424	1981	2531	6796	3946	4178	2974	4247	2393
TGFB2	9	17	9	15	17	10	8	10	15	16	22	15	31	4	10	6	37	55	18	26	13	12	18	19	27	12	24	7
GPATCH2	406	508	317	432	649	416	604	537	621	422	402	380	270	289	599	402	329	730	638	479	405	369	740	338	293	566	815	376
NUP50	6081	7978	8324	7981	8883	6325	7549	7745	8745	7184	6992	7153	9502	6684	8460	6341	7487	11630	10496	7421	7283	6400	8725	7763	9946	10569	8707	6498
CDC45	12	46	32	16	26	19	33	35	51	35	20	15	16	11	328	13	11	57	28	41	22	33	56	10	10	20	24	12
COMT	1873	1288	1138	1296	1469	1258	2586	2050	1956	1335	1484	1581	1007	1511	1388	1006	1110	2817	1899	1581	966	1277	2302	1720	1778	1227	1698	1034
ADA2	24999	18896	19387	18753	28293	13754	24833	23755	32744	14151	16240	22961	13637	20769	17196	12264	15013	52927	21783	13468	10938	16250	38711	20422	21230	15362	22961	11421
-	0	0	0	0	0	0	1	0	1	1	0	0	0	0	2	0	1	0	0	0	0	2	1	0	0	0	0	0
VNN3P	1735	1014	2292	1620	1412	1515	1277	1510	1885	2825	1613	1786	2445	1816	3006	2284	3676	1369	3271	1788	2964	2767	1151	2633	3372	2296	1563	1451
ECHDC1	2851	2607	1940	2483	2901	1855	3317	2939	3045	2214	2899	2783	2056	2515	2624	1990	2058	4903	3032	2610	1831	2172	3318	2309	3195	2749	2982	1811
LRRFIP2	1826	2058	2692	1650	2177	1583	2598	2052	2168	2058	1757	2719	1900	2655	2423	1464	2714	4026	2985	2191	1986	2143	2869	2191	3341	2042	2378	1399
[truncated: 59,807 more rows]
